# Supplementary material for: Association mapping of North American spring wheat breeding germplasm reveals loci conferring resistance to Ug99 and other African stem rust races
Source: BMC Plant Biol. 2015 Oct 14;15:249. doi: 10.1186/s12870-015-0628-9 (PMC4606553; doi:10.1186/s12870-015-0628-9)
Supplement: Additional file 1: — Additional details on data analysis on the GWAS panel. The file should be opened in Microsoft Office Excel. (XLSX 433 kb) [file 12870_2015_628_MOESM1_ESM.xlsx]

## Sheet: Home
As cited in the paper, the following information can be obtained in this additional file:
No.	Reference in Manuscript	Sheet
1	Conversion of stem rust infection types to linear scale	Click to go to Sheet 'Conversion Scale'
2	Seedling resistance results + field severity	Click to go to Sheet 'Seedling Resistant %'
3	Population clustering from Ward's method	Click to go to Sheet 'JMP Cluster Results'
4	SNP alleles associated with APR	Click to go to Sheet 'APR R alleles'
5	SNP alleles associated with resistance to TTKSK	Click to go to Sheet TTKSK R alleles'
6	SNP alleles associated with resistance to TRTTF	Click to go to Sheet TRTTF R alleles'
7	SNP alleles associated with resistance to TKTTF	Click to go to Sheet TKTTF R alleles'
8	Marker screening results	Click to go to Sheet 'Marker screening'

## Sheet: Conversion Scale
Conversions of Stakman infection typesa to a linear scale.b										a Briefly the Stakman scale is as follows, ‘0’ = no visible uredinia, ‘;’ = hypersensitive flecks, ‘1’ = small uredinia with necrosis, ‘2’ = small- to medium-sized uredinia with green islands and surrounded by necrosis or chlorosis, ‘3’ = medium-sized uredinia with or without chlorosis, ‘4’ = large uredinia without chlorosis, ‘X’ = heterogeneous, similarly distributed over the leaves, ‘Y’ = heter…
										b For lines with heterogeneous reactions, only the most prevalent IT was used. Simple infection types are converted as follows: 0, 1- , 1, 1+ , 2- , 2, 2+ , 3- , 3, and 3+ are coded as 0, 1, 2, 3, 4, 5, 6, 7, 8, and 9, respectively. The symbol for hypersensitive fleck (;) is converted to 0 and IT 4 is converted to 9. Special annotation codes C and N are ignored. Double minus and double plus annot…

## Sheet: Seedling Resistant %
ID	TTKSKa	TRTTFa	TKTTFa	Ken13Off	Eth13Off	Ken13Main	Eth14Off		This color means the line is resistant.		TTKSK	TRTTF	TKPTF
9262	2	2	;2-	NA	30	5	30			Num	15	109	158
AC Karma	2	2	22+	30	40	20	20			%	6	43.6	63.2
SD4279	2	2	33+	30	45	10	50
UC1643	2	22-	0;1	NA	30	70	10
MT0415	2	33+	01	32.5	60	15	50		a The two datasets (two replications) for each rust race were merged to remove low scores, which could have occurred from likely disease escapes.
9263	;12-	;1	0;/33+	NA	25	50	60
Thatcher	0; / X	33+	33+	10	10	5	20
Hi-Line	0;3-	2-	33-	NA	30	5	30
9253	2- / 3+	2 / 3+	2-	40	45	15	30		t-Test: Paired Two Sample for Means
AC Crystal	2+	2	32+	30	60	5	50
SD4214	2+	3+	12-	37.5	70	40	30		Average_score	Lines resistant to TTKSK	Lines susceptible to TTKSK
AC Cadillac	22+	2	0;1	17.5	20	5	2		TTKSK	3.55556	8.92694
AC Vista	22+	2	22+	45	45	20	NA		Ken13Off	29	33.4219
Peace	22+	2-;	0;	NA	10	5	5		EthOff	41.9444	52.1937
PI610750	22+	2-	2-	NA	50	5	40		Ken13Main	22.2222	36.3498
RB07	3+	3+	0;1	17.5	45	15	70		Eth14Off	33.5625	51.3636
GRANGER	3+	33+	0;	NA	70	50	40
5702PR	3+	3+	22-	NA	70	60	NA			Variable 1	Variable 2
GP069	2+3-	2+3-	3	30	50	15	40		Mean	26.0569	36.4512
Somerset	2+3-	33+	0;	NA	30	30	50		Variance	209.606	309.245
SD4263	2+3-	33+	0;	NA	40	50	50		Observations	5	5
9245	3 2+	3+	3	40	60	50	70		Pearson Correlation	0.955277
Harvest	3+	2	1	NA	55	40	70		Hypothesized Mean Difference	0
Otis	3+	2	3	15	55	40	40		df	4
IDO868	3+	2	12	NA	60	50	NA		t Stat	-4.08137
Snowbird	3+	2	;1/2	NA	40	15	60		P(T<=t) one-tail	0.00754073
Macon	3+	2	;2-	37.5	60	50	NA		t Critical one-tail	2.13185
Lillian	3+	2	0;	20	40	20	40		P(T<=t) two-tail	0.0150815
AC Domain	3+	2	0;	30	30	15	50		t Critical two-tail	2.77645
MN03308-4	3+	2	0;	40	60	70	60
9242	3+	2	0;	42.5	55	70	60
Waskada	3+	2	0;	45	45	10	40
HW090071M	3+	2	0;1	NA	70	70	NA
WA8148	3+	2	0;11+	40	60	40	50
BRIGGS	3+	2	0;2-	NA	70	90	40
RL4137	3+	2	1;	45	45	15	50
10010/20	3+	2	1+2	15	20	5	10
PENAWAWA	3+	2	1+3	NA	45	15	60
Jerome	3+	2	11+	40	50	90	NA
Culter	3+	2	11+	NA	60	20	NA
UI Lochsa	3+	2	2-	40	55	80	NA
9247	3+	2	2-	40	60	30	70
SD4213	3+	2	2-/3+	NA	60	15	NA
IDO858	3+	2	2/33+	NA	55	70	NA
Unity	3+	2	23-	37.5	55	40	60
H0800310	3+	2	23;	37.5	60	30	NA
Lolo	3+	2	3+	30	20	60	60
IDO377s	3+	2	3+	37.5	60	40	70
HW090006M	3+	2	3+/;2-	12.5	45	30	NA
UC1618	3+	2	32+	32.5	70	20	NA
9258	3+	2	32+	50	60	70	70
SD4271	3+	2	32+	NA	60	80	60
IDO702	3+	2	33-	42.5	60	60	NA
10013-1	3+	2	33+	7.5	60	50	70
UC1602	3+	2	33+	32.5	60	40	70
MTHW0867	3+	2	33+	35	55	15	50
MT0945	3+	2	33+	40	55	60	60
UC1683	3+	2	33+	40	60	90	NA
9259	3+	2	33+	45	60	25	70
WA8133	3+	2	33+	NA	28	40	30
WA8123	3+	2	33+	NA	60	80	60
RIL29	3+	2	33+	NA	70	30	NA
SD4243	3+	3	11+	45	60	60	40
UC1603	3+	3	3+	45	70	90	NA
UC1554	3+	3	33+	25	50	5	40
9240	3+	;	0;	40	60	60	60
Winchester	3+	;12-	33+	25	55	50	70
RIL203	3+	;2	33+	37.5	60	50	NA
Kelse	3+	;2-	3	NA	60	30	40
WA8074	3+	;2- / 2	0;	NA	50	30	NA
H0800103L	3+	0;	0;	30	50	15	NA
LOUISE	3+	2-	0;	17.5	40	10	70
Oklee	3+	2-	0;	NA	50	70	50
MN03306-1	3+	2-	0;2-	NA	60	60	NA
Attila-1RS	3+	2-	2-	10	55	5	40
Hahan-1RSMA	3+	2-	2-	32.5	60	5	40
UC1395 Lr34/Yr18	3+	2-	2+3	35	50	10	70
Lassik	3+	2-	22+	32.5	70	30	NA
H0900009	3+	2-	22+	37.5	70	60	60
9228	3+	2-	3+	40	65	40	70
9256	3+	2 / 3+	;1	42.5	60	90	70
Jefferson	3+	2 / 3+	33-	40	60	50	NA
MTHW0771	3+	2 / 33+	3	NA	60	80	NA
9252	3+	2-;	0;1	40	60	90	60
9248	3+	2+	;2-	45	60	20	70
Vida	3+	2+	0;1	NA	60	15	60
CDN Bison	3+	2+	0;2-	NA	40	50	50
MN07199-6	3+	2+	13-	32.5	40	15	NA
Berkut	3+	2+	2-	42.5	60	70	70
SD4250	3+	22-	;11+	20	55	60	70
PT765	3+	22-	0;	37.5	60	40	NA
SD3997	3+	22-	0;	45	70	80	NA
AC Eatonia	3+	22-	0;	NA	40	5	10
Laura	3+	22-	0;	NA	45	15	20
OXEN	3+	22-	0;	NA	60	15	50
SELECT	3+	22-	0;1	40	70	90	NA
Hahan-1RS	3+	22-	2-	NA	55	15	40
9246	3+	22-	2+3	40	45	15	50
UC1396 Lr34/Yr18	3+	22-	2+3	40	55	40	NA
UC896 5+10 Lr34/Yr18 Yr5 Gpc	3+	22-	32+	35	50	20	50
UC1110	3+	22-	33+	NA	60	90	NA
WA8100	3+	22+	3	20	50	30	60
MN07338	3+	22+	;13-	35	45	15	40
MT0861	3+	22+	0;	35	55	40	70
MTHW1069	3+	22+	0;1	20	45	5	50
Snowstar	3+	22+	0;1/11+	12.5	50	30	70
9254	3+	22+	2+3	35	45	15	60
ID0696	3+	22+	3+	45	60	70	70
UC1682	3+	22+	32+	10	25	5	50
9249	3+	22+	32+/2-	40	60	40	NA
WA8099	3+	22+	33-	NA	60	15	NA
9241	3+	22+	33+	40	55	50	60
UC1551	3+	22+	33+	40	70	60	NA
Tara2002	3+	22+	33+	45	60	50	NA
9261	3+	22+	33+	NA	20	20	50
SD4218	3+	3+	3	40	60	10	NA
Choteau	3+	3+	23	35	55	20	80
Laser	3+	3+	;1	NA	70	80	NA
IDO854	3+	3+	;1/33+	40	60	60	NA
MT1002	3+	3+	;12-	17.5	50	5	50
IDO687	3+	3+	;2-	15	60	60	NA
WA8034	3+	3+	;2-	30	60	30	60
H0900081	3+	3+	;2-	40	60	50	NA
Cataldo	3+	3+	;2-	42.5	60	70	NA
Scarlet	3+	3+	;2-	NA	60	20	50
IDO599	3+	3+	;2-/3+	45	20	40	NA
Sadash	3+	3+	0;	32.5	60	70	NA
Expresso	3+	3+	0;	35	50	15	50
Verde	3+	3+	0;	35	55	30	50
CDC Teal	3+	3+	0;	35	60	60	70
MN00261-4	3+	3+	0;	37.5	60	20	60
SD4178	3+	3+	0;	37.5	60	60	NA
Roblin	3+	3+	0;	NA	25	5	NA
HW080169	3+	3+	0;	NA	40	5	30
Tom	3+	3+	0;	NA	45	20	30
IDO440	3+	3+	0;	NA	60	50	60
RSI5 Yr5 Yr15 Gpc HMW 1	3+	3+	0;	NA	60	80	NA
UC1642	3+	3+	0;/22+	NA	45	5	20
H0800080	3+	3+	0;1	25	35	25	50
MN07098-6	3+	3+	0;1	35	60	50	60
9233	3+	3+	0;1	37.5	50	15	60
SD4023	3+	3+	0;1	40	60	20	NA
MN03119-4	3+	3+	0;1	NA	45	10	20
Clear White 515	3+	3+	0;1	NA	55	30	NA
Blanca Fuerte	3+	3+	0;1	NA	55	30	50
Ada	3+	3+	0;1	NA	70	15	50
MN08013-2	3+	3+	0;11+	10	30	5	50
MN08106-6	3+	3+	0;11+	40	55	25	60
MT1027	3+	3+	11+	35	60	15	50
UC1552	3+	3+	12-	40	60	60	NA
MT0802	3+	3+	13-	35	70	40	50
CDC Go	3+	3+	13-	37.5	60	15	NA
Treasure	3+	3+	2-	40	20	30	40
IDO671	3+	3+	2-	40	20	50	NA
IDO851	3+	3+	2-	45	70	70	70
WA8016	3+	3+	2-	NA	50	30	50
MT0921	3+	3+	21+	35	55	40	50
Alturas	3+	3+	22-	45	70	80	NA
Selkirk	3+	3+	3+	10	10	5	50
McNeal	3+	3+	3+	30	55	50	60
9260	3+	3+	3+	37.5	55	20	70
IDO686	3+	3+	3+	40	60	50	50
IDO644	3+	3+	3+	40	70	60	NA
Newana	3+	3+	3+	NA	13	5	20
Marquis	3+	3+	3+	NA	45	25	60
Jubilee	3+	3+	3+	NA	60	15	70
Garnet	3+	3+	3+	NA	60	70	NA
IDO629	3+	3+	3+/;	40	70	30	70
9223	3+	3+	3+/2	NA	20	15	60
Pomerelle	3+	3+	3+/2-	37.5	60	30	70
CAP34-1	3+	3+	33-	NA	60	40	70
CAP151-3	3+	3+	33-	NA	70	50	NA
Park	3+	3+	33+	25	20	5	20
UC1616	3+	3+	33+	25	50	60	40
Blanca Grande 515	3+	3+	33+	40	55	70	NA
SC80221V2	3+	3+	33+	40	60	40	40
CENTENNIAL	3+	3+	33+	40	70	50	NA
IDO582	3+	3+	33+	40	70	60	NA
AC Andrew	3+	3+	33+	45	60	25	50
MT1053	3+	3+	33+	NA	50	10	50
10014/7	3+	3+	33+	NA	70	15	70
CDC Utmost	3+	3+	33+	NA	70	15	NA
UI Pettit	3+	3+	33+	NA	NA	90	NA
9229	3+	3+	33+/;2-	40	60	15	60
MT0813	3+	3+ / 2-	0;/13-	12.5	32.5	90	50
HR07005-3	3+	3+ LIF	33+	NA	60	50	NA
MN06075-4	3+	32+	0;1	40	60	70	60
Fortuna	3+	33+	3	7.5	5.5	5	10
SD4264	3+	33+	;1	40	60	50	NA
SD4253	3+	33+	;1	40	60	90	NA
SD4199	3+	33+	;11+	27.5	60	10	30
MT1016	3+	33+	;12-	NA	50	5	60
IDO560	3+	33+	;2-	45	70	70	NA
Stettler	3+	33+	0;	17.5	40	5	60
CDC Kernen	3+	33+	0;	25	35	5	60
MN03196	3+	33+	0;	30	45	5	40
BW947	3+	33+	0;	32.5	55	10	60
MN03358-4	3+	33+	0;	37.5	55	40	NA
Alikat	3+	33+	0;	37.5	60	5	NA
SD4189	3+	33+	0;	37.5	60	40	NA
MN03169-2-062	3+	33+	0;	40	50	5	60
SD4076	3+	33+	0;	40	60	60	NA
SD3851	3+	33+	0;	40	70	80	NA
CDC Osler	3+	33+	0;	NA	5	5	5
Neepawa	3+	33+	0;1	7.5	35	5	10
MN06028	3+	33+	0;1	10	40	15	40
AC Barrie	3+	33+	0;1	20	40	5	50
MN06018	3+	33+	0;1	27.5	30	5	40
MN02255	3+	33+	0;1	32.5	35	5	40
SD4165	3+	33+	0;1	35	70	25	NA
Ulen	3+	33+	0;1	37.5	40	15	40
SD4280	3+	33+	0;1	37.5	60	70	70
Hollis	3+	33+	0;1	40	60	30	40
MN02072-7	3+	33+	0;1	45	45	20	70
SD4265	3+	33+	0;1	45	60	30	40
Kane	3+	33+	0;1	NA	45	10	50
Rollag	3+	33+	0;1	NA	55	25	40
HR07024-5	3+	33+	0;1/1+3-	37.5	55	6	NA
SD4181	3+	33+	0;1+	45	60	70	NA
Glenlea	3+	33+	1+3-	37.5	60	40	40
MT1020	3+	33+	11+	27.5	55	5	60
Duclair	3+	33+	11+	32.5	50	5	50
MN05141-2	3+	33+	11+	35	60	15	50
MN01333-A	3+	33+	11+	NA	40	20	NA
SD4277	3+	33+	11+	NA	60	50	60
SD4215	3+	33+	12-	NA	52.5	60	NA
McKenzie	3+	33+	13-	35	55	60	50
TRAVERSE	3+	33+	23-	NA	60	50	50
Rescue	3+	33+	32+	37.5	35	15	60
UC1599	3+	33+	33-	15	45	10	40
Summit 515	3+	33+	33+	32.5	40	20	40
Glencross	3+	33+	33+/03	17.5	40	15	5
UC1601	3+	33+ / 2+	33+	32.5	60	20	60
Superb	3+	3+	;12	15	45	20	50
IDO852	3+	2	;2-	45	70	60	NA
RUSS	3+	33+	0;	17.5	50	15	40
IDO694	3+	22-	0;1/33+	35	50	50	NA
IDO488	3+	2	12-	32.5	60	15	NA
Attila-1RSMA	3+	2-	2-	20	55	20	50
9232	3+ / 2	22+	2-/33+	NA	50	20	60
Carberry	3+ / 2	33+	0;	NA	40	30	40
MTHW1060	33+	2	32+	32.5	40	20	50
AC Splendor	33+	3+	0;	7.5	10.5	5	NA
9225	33+	32+	2/3+	NA	20	50	70
CDC Alsask	33+	33+	0;	5	35	5	10
MN03148	33+	33+	0;1	25	25	5	20
SD4112	3+	2-	0;	40	70	40	NA
CDC Stanley	33+	3+	0;	45	50	60	60
WHITEBIRD	3+	3+	33+	NA	70	30	NA
5600HR	3+	33+	0;	27.5	50	60	70

## Sheet: JMP Cluster Results
Line	Origin	Cluster
AC_DOMAIN	Saskatchewan	1
ADA	UMN	1
BRIGGS	SDSU	1
CAP151-3	MSU	1
CAP34-1	MSU	1
CARBERRY	Saskatchewan	1
CDC_ALSASK	Saskatchewan	1
CHOTEAU	MSU	1
DUCLAIR	MSU	1
GRANGER	SDSU	1
H0800080	WSU	1
HARVEST	Manitoba	1
KANE	Manitoba	1
MCKENZIE	Alberta	1
MCNEAL	MSU	1
MN00261-4	UMN	1
MN01333-A	UMN	1
MN02072-7	UMN	1
MN02255	UMN	1
MN03119-4	UMN	1
MN03148	UMN	1
MN03169-2-062	UMN	1
MN03358-4	UMN	1
MN05141-2	UMN	1
MN06018	UMN	1
MN06028	UMN	1
MN06075-4	UMN	1
MN07098-6	UMN	1
MN07199-6	UMN	1
MN07338	UMN	1
MN08013-2	UMN	1
MN08106-6	UMN	1
MT0415	MSU	1
MT0802	MSU	1
MT0921	MSU	1
MT1002	MSU	1
MT1016	MSU	1
MT1020	MSU	1
MT1027	MSU	1
MT1053	MSU	1
MTHW0771	MSU	1
MTHW1069	MSU	1
OXEN	SDSU	1
RB07	UMN	1
RL4137	Saskatchewan	1
ROLLAG	UMN	1
RUSS	SDSU	1
SD3851	SDSU	1
SD3997	SDSU	1
SD4023	SDSU	1
SD4076	SDSU	1
SD4112	SDSU	1
SD4165	SDSU	1
SD4178	SDSU	1
SD4181	SDSU	1
SD4189	SDSU	1
SD4199	SDSU	1
SD4213	SDSU	1
SD4214	SDSU	1
SD4215	SDSU	1
SD4218	SDSU	1
SD4243	SDSU	1
SD4250	SDSU	1
SD4253	SDSU	1
SD4263	SDSU	1
SD4264	SDSU	1
SD4265	SDSU	1
SD4271	SDSU	1
SD4277	SDSU	1
SD4279	SDSU	1
SD4280	SDSU	1
SELECT	SDSU	1
SNOWBIRD	Manitoba	1
SNOWSTAR	Manitoba	1
STETTLER	Saskatchewan	1
SUPERB	Manitoba	1
TOM	UMN	1
TRAVERSE	SDSU	1
ULEN	UMN	1
UNITY	Manitoba	1
VERDE	UMN	1
VIDA	MSU	1
WASKADA	Manitoba	1
5600HR	Alberta	2
5702PR	Alberta	2
AC_BARRIE	Saskatchewan	2
AC_CADILLAC	Manitoba	2
AC_CRYSTAL	Saskatchewan	2
AC_EATONIA	Saskatchewan	2
AC_KARMA	Saskatchewan	2
AC_SPLENDOR	Manitoba	2
AC_VISTA	Saskatchewan	2
ALIKAT	Alberta	2
BW947	Alberta	2
CDC_KERNEN	Saskatchewan	2
CDC_OSLER	Saskatchewan	2
CDC_STANLEY	Saskatchewan	2
CDC_TEAL	Saskatchewan	2
CDC_UTMOST	Saskatchewan	2
CDN_BISON	Manitoba	2
FORTUNA	MSU	2
GLENCROSS	Manitoba	2
GLENLEA	Saskatchewan	2
GP069	Saskatchewan	2
HI-LINE	MSU	2
LASER	Alberta	2
LASSIK	UCD	2
LAURA	Saskatchewan	2
LILLIAN	Saskatchewan	2
MARQUIS	Saskatchewan	2
NEEPAWA	Saskatchewan	2
NEWANA	MSU	2
PARK	Alberta	2
PEACE	Manitoba	2
PT765	Alberta	2
RESCUE	Saskatchewan	2
ROBLIN	Saskatchewan	2
SCARLET	WSU	2
SELKIRK	Saskatchewan	2
SOMERSET	Manitoba	2
THATCHER	MSU	2
UC1618	UCD	2
WA8016	WSU	2
WA8034	WSU	2
H0800310	WSU	3
H0900009	WSU	3
HOLLIS	WSU	3
HR07005-3	WSU	3
HR07024-5	WSU	3
IDO694	UI	3
IDO702	UI	3
IDO858	UI	3
JEFFERSON	UI	3
JEROME	UI	3
KELSE	WSU	3
MT0813	MSU	3
MT0945	MSU	3
MTHW0867	MSU	3
TARA2002	WSU	3
UI_LOCHSA	UI	3
WA8099	WSU	3
WA8148	WSU	3
WINCHESTER	UI	3
9223	CIMMYT	4
9225	CIMMYT	4
9228	CIMMYT	4
9229	CIMMYT	4
9233	CIMMYT	4
9241	CIMMYT	4
9242	CIMMYT	4
9245	CIMMYT	4
9246	CIMMYT	4
9248	CIMMYT	4
9249	CIMMYT	4
9253	CIMMYT	4
9254	CIMMYT	4
9256	CIMMYT	4
9258	CIMMYT	4
9259	CIMMYT	4
9260	CIMMYT	4
9261	CIMMYT	4
9262	CIMMYT	4
9263	CIMMYT	4
10010-20	UCD	4
10014/7	UCD	4
BERKUT	CIMMYT	4
BLANCA_FUERTE	UCD	4
BLANCA_GRANDE_515	UCD	4
CLEAR_WHITE_515	UCD	4
EXPRESSO	UCD	4
HW080169	WSU	4
IDO560	UI	4
MACON	WSU	4
RIL203	UCD	4
RIL29	UCD	4
RSI5_YR5_YR15_GPC_HMW1	UCD	4
SUMMIT_515	UCD	4
UC1110	UCD	4
UC1395_LR34_YR18	UCD	4
UC1551	UCD	4
UC1552	UCD	4
UC1554	UCD	4
UC1599	UCD	4
UC1601	UCD	4
UC1602	UCD	4
UC1603	UCD	4
UC1616	UCD	4
UC1642	UCD	4
UC1643	UCD	4
UC1682	UCD	4
UC1683	UCD	4
UC896_5+10_LR34_YR18_YR5_GPC	UCD	4
WA8100	WSU	4
WA8133	WSU	4
10013-1	UCD	5
AC_ANDREW	Saskatchewan	5
ALTURAS	UI	5
CATALDO	UI	5
CENTENNIAL	UI	5
GARNET	Saskatchewan	5
ID0696	UI	5
IDO377S	UI	5
IDO440	UI	5
IDO488	UI	5
IDO582	UI	5
IDO599	UI	5
IDO629	UI	5
IDO644	UI	5
IDO671	UI	5
IDO686	UI	5
IDO687	UI	5
IDO851	UI	5
IDO852	UI	5
IDO854	UI	5
IDO868	UI	5
JUBILEE	UI	5
LOLO	UI	5
LOUISE	WSU	5
MTHW1060	MSU	5
OTIS	WSU	5
PENAWAWA	WSU	5
POMERELLE	UI	5
SC80221V2	Saskatchewan	5
TREASURE	UI	5
UI_PETTIT	UI	5
WA8123	WSU	5
WHITEBIRD	UI	5
9232	CIMMYT	6
9240	CIMMYT	6
9247	CIMMYT	6
9252	CIMMYT	6
ATTILA-1RS	UCD	6
ATTILA-1RSMA	UCD	6
HAHN-1RS	UCD	6
HAHN-1RSMA	UCD	6
MN03306-1	UMN	6
MN03308-4	UMN	6
MT0861	MSU	6
OKLEE	UMN	6
PI610750	UCD	6
SADASH	Alberta	6

## Sheet: APR R alleles
Lines are sorted by 'Average_Severity' scores.							SNP	IWA2493	TA003022-2452	BS00097147_51	IWA4275	Ex_c3838_1246	IWA3120	BobWhite_c20137_229	CAP12_c2521_103	Ku_c9320_1234	IWA4175	IWB56771	IWB21176	IWB59663	IWB31027	IWB49915	IWB49914	IWB22672	IWB2369	IWB23660	IWB25868	IWB69631	IWB25869	IWB32143	IWA8534	IWB8481	IWB30730	IWB12193	IWB49924	IWB12193	IWB65737	IWB60424	IWB36021	IWA5203	IWB40004	IWB52694	IWB56556	IWB46973	IWB67877	IWB47184	IWA233	IWB35697	IWB6474
Line	Ken13Off_Severity	Eth13Off_Severity	Ken13Main_Severity	Eth14Off_Severity	Average_Severity	Avg_Severity_Adjusted	Alleles	T/G	A/G	T/C	T/G	A/G	T/C	A/C	T/G	A/G	A/G	A/G	T/C	T/G	T/C	A/G	T/C	T/C	A/G	T/C	T/C	T/C	T/C	T/C	T/C	A/G	A/G	A/G	T/C	A/G	A/G	T/C	T/C	A/G	A/G	T/C	A/G	A/G	T/G	A/G	T/C	T/C	T/G
CDC_Osler	NA	5	5	5	5	-20.2081	CDC_Osler	GG	GG	TT	TT	AA	TT	AA	GG	AA	AA	GG	CC	GG	TT	GG	CC	CC	AA	TT	TT	TT	TT	CC	TT	AA	GG	AA	CC	AA	AA	CC	CC	AA	GG	CC	AA	GG	GG	GG	CC	CC	TT
Peace	NA	10	5	5	6.7	-20.2831	Peace	GG	GG	TT	GG	AA	TT	AA	GG	AA	AA	GG	CC	GG	TT	GG	CC	CC	AA	TT	TT	TT	TT	CC	TT	AA	AA	GG	TT	GG	GG	TT	CC	GG	GG	CC	AA	GG	GG	GG	TT	CC	TT
Fortuna	7.5	5.5	5	10	7	-15.0062	Fortuna	GG	GG	TT	GG	AA	TT	CC	TT	GG	AA	GG	CC	GG	TT	AA	TT	CC	AA	CC	CC	CC	CC	CC	CC	AA	AA	GG	TT	GG	GG	TT	CC	GG	AA	CC	AA	GG	GG	AA	CC	TT	GG
AC_Splendor	7.5	10.5	5	NA	7.7	-11.5883	AC_Splendor	GG	GG	TT	GG	AA	TT	AA	GG	AA	AA	GG	CC	GG	TT	GG	CC	CC	AA	TT	TT	TT	TT	CC	TT	GG	GG	GG	CC	GG	AA	CC	CC	AA	GG	CC	AA	GG	GG	GG	TT	TT	GG
AC_Cadillac	17.5	20	5	2	11.1	-14.5102	AC_Cadillac	GG	GG	TT	GG	AA	TT	CC	TT	GG	AA	GG	CC	GG	TT	AA	TT	CC	AA	CC	CC	CC	CC	CC	CC	GG	AA	GG	TT	GG	GG	TT	CC	GG	AA	CC	AA	GG	GG	GG	CC	TT	GG
Thatcher	10	10	5	20	11.3	-12.6652	Thatcher	GG	GG	TT	TT	AA	TT	NN	NN	NN	AA	NN	NN	NN	NN	NN	NN	NN	AA	CC	CC	CC	CC	CC	CC	AA	GG	AA	CC	AA	AA	CC	CC	AA	GG	CC	AA	GG	GG	NN	TT	CC	TT
10010-20	15	20	5	10	12.5	-11.1452	10010-20	GG	AA	CC	GG	AA	CC	CC	TT	GG	AA	AA	TT	TT	CC	AA	TT	TT	AA	TT	TT	TT	TT	TT	TT	AA	AA	GG	TT	GG	GG	TT	CC	GG	GG	TT	GG	AA	TT	AA	CC	TT	GG
Newana	NA	13	5	20	12.7	-18.8374	Newana	GG	GG	TT	GG	AA	TT	CC	TT	GG	AA	GG	CC	GG	TT	AA	TT	TT	AA	CC	CC	CC	CC	CC	CC	AA	AA	GG	TT	GG	GG	TT	CC	GG	GG	CC	GG	AA	TT	AA	CC	TT	GG
CDC_Alsak	5	35	5	10	13.8	-14.3852	CDC_Alsak	GG	GG	TT	TT	AA	TT	CC	TT	GG	GG	GG	CC	GG	TT	AA	TT	CC	GG	CC	CC	CC	CC	CC	CC	AA	GG	AA	CC	AA	AA	TT	CC	AA	GG	CC	AA	GG	GG	GG	TT	TT	GG
Neepawa	7.5	35	5	10	14.4	-12.9852	Neepawa	GG	GG	TT	TT	AA	TT	AA	GG	AA	AA	GG	CC	GG	TT	GG	CC	CC	AA	TT	TT	TT	TT	CC	TT	AA	GG	AA	CC	AA	AA	CC	CC	AA	GG	CC	AA	GG	GG	GG	TT	CC	TT
Roblin	NA	25	5	NA	15	-11.0264	Roblin	GG	GG	TT	GG	AA	TT	CC	TT	GG	AA	GG	CC	GG	TT	AA	TT	CC	AA	TT	TT	TT	TT	CC	TT	AA	AA	GG	TT	GG	GG	TT	CC	GG	GG	CC	AA	GG	GG	GG	TT	TT	GG
Park	25	20	5	20	17.5	-8.77524	Park	GG	GG	TT	TT	AA	TT	CC	TT	GG	AA	GG	CC	GG	TT	AA	TT	CC	AA	CC	CC	CC	CC	CC	CC	AA	AA	GG	TT	GG	GG	TT	CC	GG	GG	CC	AA	GG	GG	GG	TT	CC	TT
AC_Eatonia	NA	40	5	10	18.3	-9.15807	AC_Eatonia	GG	GG	TT	GG	AA	TT	AA	GG	AA	AA	GG	CC	GG	TT	GG	CC	CC	AA	CC	CC	CC	CC	CC	CC	AA	GG	AA	CC	AA	AA	TT	CC	AA	AA	CC	AA	GG	GG	AA	TT	TT	GG
MN03148	25	25	5	20	18.8	-11.0652	MN03148	GG	GG	TT	TT	AA	TT	CC	TT	GG	AA	GG	CC	GG	TT	AA	TT	TT	AA	CC	CC	CC	CC	CC	CC	AA	AA	GG	TT	GG	GG	TT	CC	GG	AA	CC	AA	GG	GG	GG	TT	TT	TT
Selkirk	10	10	5	50	18.8	-6.80524	Selkirk	GG	GG	TT	TT	AA	TT	AA	GG	AA	AA	GG	CC	GG	TT	GG	CC	CC	AA	TT	TT	TT	TT	CC	TT	AA	AA	GG	TT	GG	GG	TT	CC	GG	GG	CC	GG	AA	TT	GG	CC	CC	TT
Glencross	17.5	40	15	5	19.4	-9.84524	Glencross	TT	GG	TT	GG	AA	TT	CC	TT	GG	GG	GG	CC	GG	TT	AA	TT	CC	GG	CC	CC	CC	CC	CC	CC	AA	GG	AA	CC	AA	AA	CC	CC	AA	AA	CC	AA	GG	GG	AA	TT	CC	TT
Hi-Line	NA	30	5	30	21.7	-13.8081	Hi-Line	GG	GG	TT	TT	AA	CC	AA	GG	AA	AA	AA	TT	TT	CC	GG	CC	TT	GG	CC	CC	CC	CC	CC	CC	AA	GG	AA	CC	AA	AA	CC	CC	AA	GG	CC	AA	GG	GG	AA	CC	TT	GG
9262	NA	30	5	30	21.7	-12.3081	9262	GG	GG	TT	GG	AA	TT	CC	TT	GG	GG	GG	CC	GG	TT	AA	TT	CC	AA	TT	TT	TT	TT	TT	TT	GG	GG	AA	CC	AA	AA	CC	CC	AA	AA	CC	AA	GG	GG	AA	CC	TT	TT
UC1682	10	25	5	50	22.5	-6.14524	UC1682	GG	AA	CC	GG	AA	CC	CC	TT	GG	GG	AA	TT	TT	CC	AA	TT	TT	GG	CC	CC	CC	CC	TT	CC	AA	AA	GG	TT	GG	GG	TT	CC	GG	AA	CC	AA	GG	GG	AA	CC	TT	GG
UC1642	NA	45	5	20	23.3	-8.55807	UC1642	TT	AA	CC	GG	AA	CC	CC	TT	GG	AA	AA	TT	TT	CC	AA	TT	TT	AA	TT	TT	TT	TT	TT	TT	AA	AA	GG	TT	GG	GG	TT	CC	GG	GG	CC	GG	AA	TT	AA	CC	TT	GG
MN08013-2	10	30	5	50	23.8	-6.02524	MN08013-2	GG	GG	TT	TT	AA	TT	CC	TT	GG	GG	GG	CC	GG	TT	AA	TT	TT	AA	CC	CC	CC	CC	CC	CC	GG	AA	GG	TT	GG	GG	TT	CC	GG	GG	CC	AA	GG	GG	AA	TT	TT	GG
MN03119-4	NA	45	10	20	25	-8.95807	MN03119-4	GG	GG	TT	TT	AA	TT	CC	TT	GG	AA	GG	CC	GG	TT	AA	TT	TT	AA	CC	CC	CC	CC	CC	CC	GG	AA	GG	TT	GG	GG	TT	CC	NN	GG	CC	AA	GG	GG	GG	TT	TT	GG
HW080169	NA	40	5	30	25	-2.03307	HW080169	GG	GG	TT	TT	AA	CC	CC	TT	GG	GG	AA	TT	TT	CC	AA	TT	NN	GG	CC	CC	CC	CC	CC	CC	AA	GG	AA	CC	AA	AA	CC	CC	AA	AA	CC	AA	GG	GG	AA	CC	TT	GG
MN06018	27.5	30	5	40	25.6	-4.98524	MN06018	GG	GG	TT	TT	AA	TT	CC	TT	GG	GG	GG	CC	GG	TT	AA	TT	TT	AA	CC	CC	CC	CC	CC	CC	AA	GG	AA	CC	AA	AA	CC	CC	AA	GG	CC	AA	GG	GG	GG	NN	TT	GG
MN06028	10	40	15	40	26.3	-2.96524	MN06028	TT	GG	TT	TT	AA	TT	CC	TT	GG	GG	GG	CC	GG	TT	AA	TT	TT	AA	CC	CC	CC	CC	CC	CC	AA	AA	GG	TT	GG	GG	TT	CC	GG	GG	CC	AA	GG	GG	GG	CC	TT	TT
Laura	NA	45	15	20	26.7	2.24193	Laura	TT	GG	TT	TT	AA	TT	AA	GG	AA	AA	GG	CC	GG	TT	GG	CC	TT	AA	CC	CC	CC	CC	CC	CC	GG	AA	GG	TT	GG	GG	TT	CC	GG	GG	CC	AA	GG	GG	GG	TT	TT	GG
Attila-1RS	10	55	5	40	27.5	1.82476	Attila-1RS	TT	GG	TT	GG	AA	TT	CC	TT	GG	GG	GG	CC	GG	TT	AA	TT	CC	AA	TT	TT	TT	TT	TT	TT	GG	AA	GG	TT	GG	GG	TT	CC	GG	GG	CC	AA	GG	GG	AA	CC	TT	TT
UC1599	15	45	10	40	27.5	1.18095	UC1599	GG	GG	TT	TT	AA	CC	CC	TT	GG	NN	AA	TT	TT	CC	AA	TT	CC	GG	TT	TT	TT	TT	CC	NN	AA	AA	GG	TT	GG	GG	TT	CC	NN	AA	CC	AA	GG	GG	GG	NN	TT	GG
AC_Karma	30	40	20	20	27.5	1.49476	AC_Karma	GG	GG	TT	GG	AA	TT	CC	TT	GG	GG	GG	CC	GG	TT	AA	TT	CC	AA	CC	CC	CC	CC	CC	CC	GG	GG	AA	CC	AA	AA	CC	CC	AA	AA	CC	AA	GG	GG	AA	CC	CC	TT
MN02255	32.5	35	5	40	28.1	-4.60524	MN02255	GG	GG	TT	TT	AA	TT	CC	TT	GG	GG	GG	CC	GG	TT	AA	TT	TT	AA	CC	CC	CC	CC	CC	CC	AA	GG	AA	CC	AA	AA	TT	CC	AA	GG	CC	AA	GG	GG	GG	TT	TT	GG
AC_Barrie	20	40	5	50	28.8	1.09476	AC_Barrie	GG	GG	TT	TT	AA	TT	CC	TT	GG	AA	GG	CC	GG	TT	AA	TT	CC	AA	CC	CC	CC	CC	CC	CC	AA	AA	GG	TT	GG	GG	TT	CC	GG	AA	TT	GG	AA	TT	GG	TT	TT	GG
MN07199-6	32.5	40	15	NA	29.2	1.30673	MN07199-6	TT	GG	TT	TT	AA	TT	CC	TT	GG	GG	GG	CC	GG	TT	AA	TT	TT	AA	CC	CC	CC	CC	CC	CC	GG	AA	GG	TT	GG	GG	TT	CC	GG	GG	CC	AA	GG	GG	GG	TT	TT	GG
MN01333-A	NA	40	20	NA	30	7.10693	MN01333-A	TT	GG	TT	TT	AA	TT	CC	TT	GG	GG	GG	CC	GG	TT	AA	TT	TT	AA	CC	CC	CC	CC	CC	CC	GG	AA	GG	TT	GG	GG	TT	CC	GG	GG	CC	AA	GG	GG	NN	TT	TT	GG
UC1554	25	50	5	40	30	3.43476	UC1554	GG	AA	CC	TT	AA	CC	CC	TT	GG	AA	AA	TT	TT	CC	AA	TT	CC	AA	TT	TT	TT	TT	TT	TT	GG	GG	AA	CC	AA	AA	CC	CC	AA	GG	CC	GG	AA	TT	AA	CC	TT	GG
Lillian	20	40	20	40	30	4.97476	Lillian	GG	GG	TT	TT	AA	TT	AA	GG	AA	AA	GG	CC	GG	TT	GG	CC	CC	AA	CC	CC	CC	CC	CC	CC	AA	GG	AA	CC	AA	AA	CC	CC	AA	AA	TT	GG	AA	TT	AA	CC	TT	GG
MTHW1069	20	45	5	50	30	5.73476	MTHW1069	TT	GG	TT	TT	AA	CC	CC	TT	GG	AA	AA	TT	TT	CC	AA	TT	CC	AA	CC	CC	CC	CC	CC	CC	GG	AA	GG	TT	GG	GG	TT	CC	GG	AA	CC	GG	AA	TT	AA	CC	TT	GG
9261	NA	20	20	50	30	5.24193	9261	GG	AA	CC	GG	AA	CC	CC	TT	GG	GG	AA	TT	TT	CC	AA	TT	CC	GG	CC	CC	CC	CC	TT	CC	AA	AA	GG	TT	GG	GG	TT	CC	GG	AA	CC	GG	AA	TT	AA	TT	TT	GG
RUSS	17.5	50	15	40	30.6	-4.70524	RUSS	TT	GG	TT	TT	AA	TT	CC	TT	GG	AA	GG	CC	GG	TT	AA	TT	CC	AA	CC	CC	CC	CC	CC	CC	AA	AA	GG	TT	GG	GG	TT	CC	GG	GG	CC	AA	GG	GG	GG	TT	TT	GG
Stettler	17.5	40	5	60	30.6	5.61476	Stettler	TT	GG	TT	TT	AA	TT	CC	TT	GG	GG	GG	CC	GG	TT	AA	TT	TT	AA	CC	CC	CC	CC	CC	CC	AA	GG	AA	CC	AA	AA	CC	CC	AA	AA	CC	AA	GG	GG	GG	TT	TT	GG
MT1002	17.5	50	5	50	30.6	6.36976	MT1002	TT	GG	TT	TT	AA	TT	CC	TT	GG	GG	GG	CC	GG	TT	AA	TT	CC	AA	CC	CC	CC	CC	CC	CC	GG	GG	AA	CC	AA	AA	CC	CC	AA	GG	CC	AA	GG	GG	AA	CC	TT	GG
AC_Domain	30	30	15	50	31.3	0.75476	AC_Domain	GG	GG	TT	TT	AA	TT	CC	TT	GG	AA	GG	CC	GG	TT	AA	TT	CC	AA	CC	CC	CC	CC	CC	CC	AA	GG	AA	CC	AA	AA	CC	CC	AA	GG	CC	AA	GG	GG	NN	TT	TT	GG
CDC_Kernen	25	35	5	60	31.3	7.33476	CDC_Kernen	GG	GG	TT	TT	AA	TT	CC	TT	GG	AA	GG	CC	GG	TT	AA	TT	CC	AA	TT	TT	TT	TT	CC	TT	GG	AA	GG	TT	GG	GG	TT	CC	GG	AA	CC	AA	GG	GG	GG	CC	TT	GG
PI610750	NA	50	5	40	31.7	3.74193	PI610750	GG	GG	TT	TT	GG	CC	CC	TT	GG	GG	AA	TT	TT	CC	AA	TT	CC	AA	TT	TT	TT	TT	CC	TT	AA	AA	GG	TT	GG	GG	TT	CC	GG	AA	TT	GG	AA	TT	GG	CC	TT	GG
Tom	NA	45	20	30	31.7	0.854425	Tom	TT	GG	TT	GG	AA	TT	CC	TT	GG	AA	GG	CC	GG	TT	AA	TT	CC	AA	CC	CC	CC	CC	CC	CC	AA	GG	AA	CC	AA	AA	CC	CC	AA	GG	CC	AA	GG	GG	GG	TT	TT	GG
9223	NA	20	15	60	31.7	6.74193	9223	GG	AA	CC	TT	AA	TT	CC	TT	GG	GG	GG	CC	GG	TT	AA	TT	TT	AA	TT	TT	TT	TT	TT	TT	GG	AA	GG	TT	GG	GG	TT	CC	GG	GG	CC	AA	GG	TT	AA	CC	TT	GG
SD4199	27.5	60	10	30	31.9	5.70976	SD4199	TT	GG	TT	TT	AA	TT	CC	TT	GG	GG	GG	CC	GG	TT	AA	TT	TT	AA	CC	CC	CC	CC	CC	CC	AA	AA	GG	TT	GG	AA	CC	CC	GG	GG	CC	AA	GG	GG	AA	TT	TT	GG
Treasure	40	20	30	40	32.5	11.1348	Treasure	TT	GG	TT	TT	AA	TT	CC	TT	GG	GG	GG	CC	GG	TT	AA	TT	CC	GG	TT	TT	TT	TT	CC	TT	GG	AA	AA	TT	AA	GG	TT	CC	GG	GG	CC	AA	GG	GG	AA	CC	TT	GG
Superb	15	45	20	50	32.5	3.70476	Superb	GG	GG	TT	TT	AA	TT	CC	TT	GG	GG	GG	CC	GG	TT	AA	TT	CC	AA	CC	CC	CC	CC	CC	CC	AA	GG	AA	CC	AA	AA	TT	CC	AA	GG	CC	AA	GG	GG	GG	TT	TT	GG
9253	40	45	15	30	32.5	1.07476	9253	NN	NN	TC	TT	AA	TC	CC	TT	GG	GG	NN	TC	NN	TC	AA	TT	NN	AA	TT	TC	TC	NN	TC	NN	GG	AA	GG	TT	GG	GG	TT	CC	GG	AG	CC	AA	GG	TG	AA	CC	TT	GG
WA8133	NA	28	40	30	32.7	1.49193	WA8133	TT	AA	CC	TT	AA	CC	CC	TT	GG	AA	AA	TT	TT	CC	AA	TT	TT	AA	TT	TT	TT	TT	TT	TT	AA	AA	GG	TT	GG	GG	TT	CC	GG	AA	CC	AA	GG	GG	AA	CC	TT	GG
Ulen	37.5	40	15	40	33.1	0.68976	Ulen	GG	GG	TT	TT	AA	TT	CC	TT	GG	AA	GG	CC	GG	TT	AA	TT	TT	AA	CC	CC	CC	CC	CC	CC	GG	AA	GG	TT	GG	GG	TT	CC	GG	GG	CC	AA	GG	GG	AA	TT	TT	GG
Summit_515	32.5	40	20	40	33.1	7.59476	Summit_515	GG	AA	CC	GG	AA	CC	CC	TT	GG	AA	AA	TT	TT	CC	AA	TT	TT	AA	CC	CC	CC	CC	TT	CC	AA	AA	GG	TT	GG	GG	TT	CC	GG	AA	CC	AA	GG	GG	GG	CC	TT	GG
H0800080	25	35	25	50	33.8	10.1048	H0800080	NN	GG	TT	TT	AA	CC	CC	TT	GG	GG	AA	TT	TT	CC	AA	TT	CC	AA	CC	CC	CC	CC	CC	CC	GG	GG	AA	CC	AA	AA	CC	TT	NN	GG	CC	AA	GG	GG	AA	TT	TT	GG
MN07338	35	45	15	40	33.8	4.26476	MN07338	NN	GG	TT	TT	AA	TT	AC	NN	AG	NN	GG	CC	GG	TT	NN	NN	TT	GG	CC	CC	CC	CC	CC	CC	AA	GG	AA	CC	AA	AA	CC	TT	AA	AA	CC	AA	GG	GG	GG	TT	TT	GG
GP069	30	50	15	40	33.8	-1.50524	GP069	GG	GG	TT	GG	AA	TT	CC	TT	GG	GG	GG	CC	GG	TT	AA	TT	CC	AA	CC	CC	CC	CC	CC	CC	GG	AA	NN	CC	NN	AA	TT	CC	GG	GG	CC	AA	GG	GG	GG	CC	CC	TT
SD4279	30	45	10	50	33.8	-2.86524	SD4279	TT	GG	TT	GG	AA	TT	CC	TT	GG	GG	GG	CC	GG	TT	AA	TT	CC	AA	CC	CC	CC	CC	CC	CC	AA	GG	AA	CC	AA	AA	CC	CC	AA	GG	CC	AA	GG	GG	AA	TT	TT	GG
Alikat	37.5	60	5	NA	34.2	8.78173	Alikat	GG	GG	TT	TT	AA	CC	AA	GG	AA	AA	AA	TT	TT	CC	GG	CC	CC	AA	TT	TT	TT	TT	CC	TT	AA	GG	AA	CC	AA	AA	CC	CC	AA	GG	CC	AA	GG	GG	GG	TT	TT	GG
LOUISE	17.5	40	10	70	34.4	8.84976	LOUISE	TT	GG	TT	TT	GG	CC	CC	TT	GG	AA	AA	TT	TT	CC	AA	TT	CC	GG	TT	TT	TT	TT	CC	TT	GG	AA	GG	TT	GG	GG	TT	CC	GG	AA	TT	GG	AA	TT	NN	CC	TT	GG
Hahan-1RSMA	32.5	60	5	40	34.4	6.61976	Hahan-1RSMA	TT	GG	TT	GG	AA	TT	CC	TT	GG	GG	GG	CC	GG	TT	AA	TT	CC	AA	TT	TT	TT	TT	TT	TT	GG	AA	GG	TT	GG	GG	TT	CC	GG	GG	CC	AA	GG	GG	AA	CC	TT	TT
Duclair	32.5	50	5	50	34.4	9.03476	Duclair	TT	GG	TT	GG	AA	TT	CC	TT	GG	GG	GG	CC	GG	TT	AA	TT	CC	AA	CC	CC	CC	CC	CC	CC	AA	AA	GG	TT	GG	GG	TT	CC	GG	GG	CC	AA	GG	GG	AA	CC	TT	GG
IDO599	45	20	40	NA	35	20.6567	IDO599	TT	GG	TT	TT	AA	CC	CC	TT	GG	AA	AA	TT	TT	CC	AA	TT	CC	AA	TT	TT	TT	TT	CC	TT	GG	GG	AA	CC	AA	AA	CC	CC	AA	AA	CC	AA	GG	GG	AA	CC	TT	GG
Waskada	45	45	10	40	35	7.22476	Waskada	GG	GG	TT	TT	AA	TT	CC	TT	GG	GG	GG	CC	GG	TT	AA	TT	CC	AA	CC	CC	CC	CC	CC	CC	AA	GG	AA	CC	AA	AA	TT	CC	AA	GG	CC	AA	GG	GG	AA	TT	TT	GG
Kane	NA	45	10	50	35	2.19193	Kane	GG	GG	TT	GG	AA	TT	CC	TT	GG	GG	GG	CC	GG	TT	AA	TT	CC	AA	CC	CC	CC	CC	CC	CC	AA	AA	GG	TT	GG	GG	TT	CC	GG	GG	TT	GG	AA	TT	AA	TT	TT	GG
MTHW1060	32.5	40	20	50	35.6	8.31476	MTHW1060	TT	GG	TT	TT	AA	TT	CC	TT	GG	AA	GG	CC	GG	TT	AA	TT	CC	AA	CC	CC	CC	CC	CC	CC	GG	GG	AA	CC	AA	AA	CC	TT	AA	AA	CC	AA	GG	GG	AA	TT	TT	GG
IDO488	32.5	60	15	NA	35.8	8.23173	IDO488	GG	GG	TT	TT	AA	TT	CC	TT	GG	AA	GG	CC	GG	TT	AA	TT	CC	AA	TT	TT	TT	TT	CC	TT	GG	AA	GG	TT	GG	GG	TT	CC	GG	AA	CC	AA	GG	GG	AA	CC	TT	TT
Attila-1RSMA	20	55	20	50	36.3	8.78476	Attila-1RSMA	TT	GG	TT	GG	AA	TT	CC	TT	GG	GG	GG	CC	GG	TT	AA	TT	CC	AA	TT	TT	TT	TT	TT	TT	GG	AA	GG	TT	GG	GG	TT	CC	GG	GG	CC	AA	GG	GG	AA	CC	TT	TT
AC_Crystal	30	60	5	50	36.3	8.89476	AC_Crystal	TT	GG	TT	GG	AA	TT	CC	TT	GG	GG	GG	CC	GG	TT	AA	TT	CC	AA	CC	CC	CC	CC	CC	CC	GG	AA	GG	TT	GG	GG	TT	CC	GG	AA	CC	AA	GG	GG	AA	CC	TT	GG
IDO671	40	20	50	NA	36.7	25.6567	IDO671	TT	GG	TT	TT	AA	TT	CC	TT	GG	AA	GG	CC	GG	TT	AA	TT	CC	AA	CC	CC	CC	CC	CC	CC	GG	AA	GG	TT	GG	GG	TT	CC	GG	AA	TT	GG	AA	TT	AA	CC	TT	GG
Hahan-1RS	NA	55	15	40	36.7	2.06693	Hahan-1RS	TT	GG	TT	GG	AA	TT	CC	TT	GG	GG	GG	CC	GG	TT	AA	TT	CC	AA	TT	TT	TT	TT	TT	TT	GG	AA	GG	TT	GG	GG	TT	CC	GG	GG	CC	AA	GG	GG	AA	CC	TT	TT
UC1643	NA	30	70	10	36.7	10.1919	UC1643	GG	GG	TT	TT	AA	TT	CC	TT	GG	AA	GG	CC	GG	TT	AA	TT	CC	AA	CC	CC	CC	CC	CC	CC	GG	AA	GG	TT	GG	GG	TT	CC	GG	AA	CC	GG	AA	TT	AA	CC	TT	GG
AC_Vista	45	45	20	NA	36.7	10.6567	AC_Vista	GG	GG	TT	GG	AA	TT	CC	TT	GG	GG	GG	CC	GG	TT	AA	TT	CC	AA	CC	CC	CC	CC	CC	CC	GG	AA	NN	CC	NN	AA	TT	CC	GG	AA	CC	AA	GG	GG	GG	CC	CC	TT
Carberry	NA	40	30	40	36.7	1.09193	Carberry	GG	GG	TT	TT	AA	TT	CC	TT	GG	GG	GG	CC	GG	TT	AA	TT	CC	AA	CC	CC	CC	CC	CC	CC	AA	GG	AA	CC	AA	AA	CC	CC	AA	GG	CC	AA	GG	GG	GG	TT	TT	GG
SD4218	40	60	10	NA	36.7	10.4317	SD4218	TT	GG	TT	GG	AA	CC	CC	TT	GG	AA	AA	TT	TT	CC	AA	TT	CC	AA	CC	CC	CC	CC	CC	CC	AA	AA	GG	TT	GG	GG	TT	CC	GG	GG	CC	AA	GG	GG	AA	TT	TT	GG
MT1053	NA	50	10	50	36.7	12.7419	MT1053	TT	GG	TT	GG	AA	TT	CC	TT	GG	AA	GG	CC	GG	TT	AA	TT	CC	AA	CC	CC	CC	CC	CC	CC	AA	GG	AA	CC	AA	AA	CC	TT	AA	AA	CC	AA	GG	GG	AA	TT	TT	GG
Somerset	NA	30	30	50	36.7	1.44193	Somerset	GG	GG	TT	TT	AA	TT	AA	GG	AA	AA	GG	CC	GG	TT	GG	CC	CC	AA	CC	CC	CC	CC	CC	CC	AA	GG	AA	CC	AA	AA	CC	CC	AA	AA	TT	GG	AA	TT	GG	TT	TT	GG
RB07	17.5	45	15	70	36.9	9.02476	RB07	GG	GG	TT	TT	AA	CC	CC	TT	GG	AA	AA	TT	TT	CC	AA	TT	CC	AA	CC	CC	CC	CC	CC	CC	GG	AA	GG	TT	GG	GG	TT	CC	GG	GG	CC	AA	GG	GG	AA	TT	TT	GG
Rescue	37.5	35	15	60	36.9	9.98976	Rescue	GG	GG	TT	GG	AA	CC	CC	TT	GG	GG	AA	TT	TT	CC	AA	TT	CC	GG	TT	TT	TT	TT	CC	TT	AA	AA	GG	TT	GG	GG	TT	CC	GG	GG	CC	AA	GG	GG	AA	CC	TT	TT
MT1020	27.5	55	5	60	36.9	14.4348	MT1020	GG	GG	TT	TT	AA	TT	CC	TT	GG	GG	GG	CC	GG	TT	AA	TT	CC	AA	CC	CC	CC	CC	CC	CC	AA	NN	AG	NN	AG	GG	TT	CC	AG	GG	CC	AA	GG	GG	AA	TT	TT	GG
Otis	15	55	40	40	37.5	10.8448	Otis	TT	GG	TT	TT	AA	TT	CC	TT	GG	AA	GG	CC	GG	TT	AA	TT	CC	AA	CC	CC	CC	CC	CC	CC	AA	AA	GG	TT	GG	GG	TT	CC	GG	AA	CC	AA	GG	GG	AA	NN	TT	TT
Expresso	35	50	15	50	37.5	13.4348	Expresso	TT	AA	CC	TT	AA	CC	CC	TT	GG	AA	AA	TT	TT	CC	AA	TT	TT	AA	TT	TT	TT	TT	TT	TT	AA	AA	GG	TT	GG	GG	TT	CC	GG	AA	CC	AA	GG	GG	AA	CC	TT	GG
WA8099	NA	60	15	NA	37.5	14.6403	WA8099	TT	GG	TT	TT	AA	CC	CC	TT	GG	AA	AA	TT	TT	CC	AA	TT	CC	GG	TT	TT	TT	TT	CC	TT	AA	GG	AA	CC	AA	AA	CC	TT	AA	AA	CC	AA	GG	GG	AA	CC	TT	GG
SD4213	NA	60	15	NA	37.5	12.3069	SD4213	TT	GG	TT	TT	AA	TT	CC	TT	GG	AA	GG	CC	GG	TT	AA	TT	CC	AA	CC	CC	CC	CC	CC	CC	AA	AA	AA	TT	AA	GG	TT	CC	GG	GG	CC	AA	GG	GG	GG	TT	TT	GG
9246	40	45	15	50	37.5	7.17476	9246	GG	GG	TT	GG	AA	TT	CC	TT	GG	GG	GG	CC	GG	TT	AA	TT	TT	AA	CC	CC	CC	CC	CC	CC	GG	AA	GG	TT	GG	GG	TT	CC	GG	AA	CC	GG	AA	TT	AA	CC	TT	GG
MT1016	NA	50	5	60	38.3	12.7419	MT1016	GG	GG	TT	TT	AA	TT	CC	TT	GG	GG	GG	CC	GG	TT	AA	TT	CC	AA	CC	CC	CC	CC	CC	CC	GG	AA	GG	TT	GG	GG	TT	CC	GG	GG	CC	AA	GG	GG	AA	CC	TT	GG
Snowbird	NA	40	15	60	38.3	5.14193	Snowbird	GG	GG	TT	TT	AA	TT	CC	TT	GG	AA	GG	CC	GG	TT	AA	TT	CC	AA	CC	CC	CC	CC	CC	CC	AA	GG	AA	CC	AA	AA	CC	CC	AA	GG	CC	AA	GG	GG	GG	TT	TT	GG
RL4137	45	45	15	50	38.8	11.6248	RL4137	GG	GG	TT	TT	AA	TT	AA	GG	AA	AA	GG	CC	GG	TT	GG	CC	CC	AA	CC	CC	CC	CC	CC	CC	AA	GG	AA	CC	AA	AA	CC	CC	AA	AA	TT	GG	AA	TT	GG	TT	TT	GG
MN03169-2-062	40	50	5	60	38.8	11.1348	MN03169-2-062	GG	GG	TT	TT	AA	TT	CC	TT	GG	AA	GG	CC	GG	TT	AA	TT	TT	AA	CC	CC	CC	CC	CC	CC	GG	GG	AA	CC	AA	AA	TT	CC	AA	GG	CC	AA	GG	GG	GG	TT	TT	GG
UC896_5+10_Lr34_Yr18_Yr5_Gpc	35	50	20	50	38.8	7.51476	UC896_5+10_Lr34_Yr18_Yr5_Gpc	GG	GG	TT	GG	AA	CC	CC	TT	GG	AA	AA	TT	TT	CC	AA	TT	CC	AA	TT	TT	TT	TT	CC	TT	AA	AA	GG	TT	GG	GG	TT	CC	GG	GG	CC	GG	AA	TT	AA	CC	TT	GG
MTHW0867	35	55	15	50	38.8	6.13476	MTHW0867	TT	GG	TT	TT	AA	CC	CC	TT	GG	AA	AA	TT	TT	CC	AA	TT	TT	GG	TT	TT	TT	TT	CC	TT	AA	GG	AA	CC	AA	AA	CC	TT	AA	AA	CC	AA	GG	GG	AA	TT	TT	GG
9254	35	45	15	60	38.8	11.1948	9254	GG	GG	TT	GG	AA	TT	CC	TT	GG	GG	GG	CC	GG	TT	AA	TT	CC	AA	CC	CC	CC	CC	CC	CC	GG	AA	GG	TT	GG	GG	TT	CC	GG	AA	CC	GG	AA	TT	AA	TT	TT	TT
MT0415	32.5	60	15	50	39.4	13.1998	MT0415	TT	GG	TT	TT	AA	TT	CC	TT	GG	GG	GG	CC	GG	TT	AA	TT	TT	AA	CC	CC	CC	CC	CC	CC	AA	GG	AA	CC	AA	AA	CC	CC	AA	GG	CC	AA	GG	GG	AA	TT	TT	GG
BW947	32.5	55	10	60	39.4	6.83976	BW947	GG	GG	TT	TT	AA	TT	CC	TT	GG	AA	GG	CC	GG	TT	AA	TT	CC	AA	TT	TT	TT	TT	CC	TT	GG	AA	GG	TT	GG	GG	TT	CC	GG	AA	CC	AA	GG	GG	GG	CC	TT	GG
MN05141-2	35	60	15	50	40	15.6048	MN05141-2	GG	GG	TT	TT	AA	TT	CC	TT	GG	GG	GG	CC	GG	TT	AA	TT	TT	AA	CC	CC	CC	CC	CC	CC	AA	GG	AA	CC	AA	AA	TT	CC	AA	GG	CC	AA	GG	GG	GG	TT	TT	GG
PENAWAWA	NA	45	15	60	40	4.44193	PENAWAWA	GG	GG	TT	TT	AA	TT	CC	TT	GG	AA	GG	CC	GG	TT	AA	TT	CC	AA	TT	TT	TT	TT	CC	TT	AA	AA	GG	TT	GG	GG	TT	CC	GG	AA	CC	AA	GG	GG	AA	CC	TT	TT
WA8100	20	50	30	60	40	15.0348	WA8100	TT	GG	TT	GG	AA	CC	CC	TT	GG	AA	AA	TT	TT	CC	AA	TT	NN	AA	TT	TT	TT	TT	CC	TT	AA	GG	AA	CC	AA	AA	CC	TT	AA	GG	CC	GG	AA	TT	AA	CC	TT	GG
Rollag	NA	55	25	40	40	8.12943	Rollag	TT	GG	TT	TT	AA	CC	CC	TT	GG	AA	AA	TT	TT	CC	AA	TT	CC	GG	CC	CC	CC	CC	CC	CC	AA	GG	AA	CC	AA	AA	CC	TT	AA	AA	CC	AA	GG	GG	AA	CC	TT	TT
SD4023	40	60	20	NA	40	18.7817	SD4023	TT	GG	TT	GG	AA	TT	CC	TT	GG	GG	GG	CC	GG	TT	AA	TT	CC	AA	CC	CC	CC	CC	CC	CC	NN	AA	GG	TT	GG	GG	TT	CC	GG	GG	CC	AA	GG	GG	AA	TT	TT	GG
MT1027	35	60	15	50	40	17.9348	MT1027	TT	GG	TT	TT	AA	TT	CC	TT	GG	GG	GG	CC	GG	TT	AA	TT	CC	AA	CC	CC	CC	CC	CC	CC	GG	AA	GG	TT	GG	GG	TT	CC	GG	GG	CC	AA	GG	GG	AA	CC	TT	GG
Snowstar	12.5	50	30	70	40.6	10.9348	Snowstar	GG	GG	TT	TT	AA	TT	AA	GG	AA	AA	GG	CC	GG	TT	GG	CC	CC	AA	CC	CC	CC	CC	CC	CC	AA	GG	AA	CC	AA	AA	CC	CC	AA	GG	TT	GG	AA	TT	AA	TT	TT	GG
9233	37.5	50	15	60	40.6	18.1098	9233	GG	AA	CC	TT	AA	CC	CC	TT	GG	GG	AA	TT	TT	CC	AA	TT	TT	AA	TT	TT	TT	TT	TT	TT	AA	GG	AA	CC	AA	AA	CC	CC	AA	AA	CC	AA	GG	TT	AA	CC	TT	GG
UC1618	32.5	70	20	NA	40.8	19.4067	UC1618	GG	GG	TT	TT	AA	CC	CC	TT	GG	GG	AA	TT	TT	CC	AA	TT	CC	AA	CC	CC	CC	CC	CC	CC	GG	GG	AA	CC	AA	AA	CC	CC	AA	AA	TT	GG	AA	TT	GG	CC	TT	GG
UC1395_Lr34_Yr18	35	50	10	70	41.3	9.20476	UC1395_Lr34_Yr18	TT	GG	TT	GG	AA	TT	CC	TT	GG	AA	GG	CC	GG	TT	AA	TT	TT	AA	TT	TT	TT	TT	CC	TT	AA	NN	GG	NN	GG	GG	CC	CC	AG	GG	CC	GG	AA	TT	AA	CC	TT	GG
OXEN	NA	60	15	50	41.7	11.1419	OXEN	GG	GG	TT	TT	AA	TT	CC	TT	GG	AA	GG	CC	GG	TT	AA	TT	CC	AA	CC	CC	CC	CC	CC	CC	AA	GG	AA	CC	AA	AA	TT	CC	AA	AA	CC	AA	GG	GG	GG	TT	TT	GG
Lolo	30	20	60	60	42.5	16.5948	Lolo	TT	GG	TT	TT	AA	CC	CC	TT	GG	AA	AA	TT	TT	CC	AA	TT	TT	GG	CC	CC	CC	CC	CC	CC	AA	GG	AA	CC	AA	AA	CC	TT	AA	AA	TT	GG	AA	TT	AA	TT	TT	GG
Verde	35	55	30	50	42.5	16.9348	Verde	GG	GG	TT	GG	AA	TT	CC	TT	GG	AA	GG	CC	GG	TT	AA	TT	CC	AA	CC	CC	CC	CC	CC	CC	GG	GG	AA	CC	AA	AA	CC	CC	AA	GG	CC	AA	GG	GG	GG	TT	TT	GG
H0800310	37.5	60	30	NA	42.5	22.9067	H0800310	TT	GG	TT	TT	AA	CC	CC	TT	GG	AA	AA	TT	TT	CC	AA	TT	NN	GG	TT	TT	TT	TT	CC	TT	AA	GG	AA	CC	AA	AA	CC	TT	AA	AA	CC	AA	GG	GG	AA	TT	TT	GG
Hollis	40	60	30	40	42.5	16.9148	Hollis	TT	GG	TT	TT	AA	CC	CC	TT	GG	AA	AA	TT	TT	CC	AA	TT	TT	AA	CC	CC	CC	CC	CC	CC	AA	GG	AA	CC	AA	AA	CC	TT	AA	AA	CC	AA	GG	GG	AA	TT	TT	GG
UC1679	NA	55	30	NA	42.5	18.9604	Clear_white_515	GG	GG	TT	TT	GG	CC	CC	TT	GG	AA	AA	TT	TT	CC	AA	TT	CC	AA	CC	CC	CC	CC	CC	CC	AA	AA	GG	TT	GG	GG	TT	CC	GG	AA	CC	AA	GG	GG	AA	CC	TT	GG
CDC_Utmost	NA	70	15	NA	42.5	24.6403	CDC_Utmost	TT	GG	TT	TT	AA	TT	AA	GG	AA	AA	GG	CC	GG	TT	GG	CC	CC	GG	TT	TT	TT	TT	CC	TT	GG	AA	GG	TT	GG	GG	TT	CC	GG	GG	CC	AA	GG	GG	GG	CC	TT	GG
UC1601	32.5	60	20	60	43.1	19.2348	UC1601	TT	GG	TT	TT	GG	CC	CC	TT	GG	AA	AA	TT	TT	CC	AA	TT	CC	AA	CC	CC	CC	CC	CC	CC	AA	GG	AA	CC	AA	AA	CC	TT	AA	AA	CC	AA	GG	GG	AA	NN	TT	GG
Marquis	NA	45	25	60	43.3	9.19193	Marquis	GG	GG	TT	TT	AA	CC	CC	TT	GG	AA	AA	TT	TT	CC	AA	TT	CC	AA	CC	CC	CC	CC	CC	CC	AA	GG	AA	CC	AA	AA	CC	CC	AA	GG	CC	AA	GG	GG	GG	CC	CC	TT
Kelse	NA	60	30	40	43.3	5.26693	Kelse	TT	GG	TT	GG	AA	CC	CC	TT	GG	AA	AA	TT	TT	CC	AA	TT	CC	AA	CC	CC	CC	CC	CC	CC	GG	GG	AA	CC	AA	AA	CC	TT	AA	AA	CC	AA	GG	GG	AA	TT	TT	GG
Scarlet	NA	60	20	50	43.3	16.4919	Scarlet	GG	GG	TT	TT	GG	CC	CC	TT	GG	AA	AA	TT	TT	CC	AA	TT	CC	AA	CC	CC	CC	CC	CC	CC	AA	AA	GG	TT	GG	GG	TT	CC	GG	GG	CC	AA	GG	GG	AA	TT	TT	GG
WA8016	NA	50	30	50	43.3	6.61693	WA8016	GG	GG	TT	TT	GG	CC	CC	TT	GG	AA	AA	TT	TT	CC	AA	TT	CC	AA	CC	CC	CC	CC	CC	CC	AA	AA	GG	TT	GG	GG	TT	CC	GG	GG	CC	AA	GG	GG	AA	TT	TT	GG
SD4165	35	70	25	NA	43.3	14.5567	SD4165	TT	GG	TT	TT	AA	TT	CC	TT	GG	AA	GG	CC	GG	TT	AA	TT	TT	AA	CC	CC	CC	CC	CC	CC	AA	GG	AA	CC	AA	AA	TT	CC	AA	GG	CC	AA	GG	GG	AA	TT	TT	GG
9232	NA	50	20	60	43.3	19.1169	9232	GG	GG	TT	TT	AA	CC	CC	TT	GG	GG	AA	TT	TT	CC	AA	TT	CC	GG	CC	CC	CC	CC	CC	CC	GG	AA	GG	TT	GG	GG	TT	CC	GG	AA	CC	GG	AA	TT	AA	TT	TT	GG
UC1616	25	50	60	40	43.8	14.9348	UC1616	GG	AA	CC	TT	AA	CC	CC	TT	GG	GG	AA	TT	TT	CC	AA	TT	TT	GG	CC	CC	CC	CC	TT	CC	AA	AA	GG	TT	GG	GG	TT	CC	GG	GG	CC	GG	AA	TT	AA	CC	TT	GG
SD4265	45	60	30	40	43.8	21.6548	SD4265	TT	GG	TT	GG	AA	TT	CC	TT	GG	AA	GG	CC	GG	TT	AA	TT	CC	AA	CC	CC	CC	CC	CC	CC	AA	GG	AA	CC	AA	AA	TT	CC	AA	GG	CC	AA	GG	GG	GG	TT	TT	GG
9229	40	60	15	60	43.8	21.2148	9229	TT	GG	TT	TT	AA	CC	CC	TT	GG	GG	AA	TT	TT	CC	AA	TT	CC	GG	CC	CC	CC	CC	CC	CC	AA	AA	GG	TT	GG	GG	TT	CC	GG	GG	CC	GG	AA	TT	AA	CC	TT	GG
Lassik	32.5	70	30	NA	44.2	22.238	Lassik	GG	GG	TT	TT	AA	CC	CC	TT	GG	GG	AA	TT	TT	CC	AA	TT	CC	AA	CC	CC	CC	CC	CC	CC	GG	GG	AA	CC	AA	AA	CC	CC	AA	AA	TT	GG	AA	TT	GG	CC	TT	GG
MN00261-4	37.5	60	20	60	44.4	20.4348	MN00261-4	TT	GG	TT	GG	AA	TT	CC	TT	GG	AA	GG	CC	GG	TT	AA	TT	CC	AA	CC	CC	CC	CC	CC	CC	GG	AA	GG	TT	GG	GG	TT	CC	GG	GG	CC	AA	GG	GG	AA	TT	TT	GG
Glenlea	37.5	60	40	40	44.4	18.5098	Glenlea	TT	GG	TT	GG	AA	TT	CC	TT	GG	GG	GG	CC	GG	TT	AA	TT	CC	GG	CC	CC	CC	CC	CC	CC	AA	GG	AA	CC	AA	AA	CC	CC	AA	AA	CC	AA	GG	GG	AA	TT	CC	TT
SD4214	37.5	70	40	30	44.4	15.2098	SD4214	TT	GG	TT	TT	AA	TT	CC	TT	GG	GG	GG	CC	GG	TT	AA	TT	TT	AA	CC	CC	CC	CC	CC	CC	AA	NN	NN	NN	NN	GG	CC	CC	AG	AG	TC	NN	GG	TG	AA	TT	TT	GG
IDO687	15	60	60	NA	45	23.6942	IDO687	TT	GG	TT	TT	AA	CC	CC	TT	GG	AA	AA	TT	TT	CC	AA	TT	CC	AA	CC	CC	CC	CC	CC	CC	GG	AA	GG	TT	GG	GG	TT	CC	GG	AA	TT	GG	AA	TT	AA	TT	TT	GG
Ada	NA	70	15	50	45	16.4919	Ada	TT	GG	TT	TT	AA	CC	CC	TT	GG	AA	AA	TT	TT	CC	AA	TT	CC	GG	CC	CC	CC	CC	CC	CC	AA	AA	GG	TT	GG	GG	TT	CC	GG	AA	CC	AA	GG	GG	AA	CC	TT	TT
MN02072-7	45	45	20	70	45	24.9348	MN02072-7	TT	GG	TT	TT	AA	CC	CC	TT	GG	GG	AA	TT	TT	CC	AA	TT	TT	AA	CC	CC	CC	CC	CC	CC	NN	GG	AA	CC	AA	AA	CC	TT	AA	GG	CC	AA	GG	GG	GG	TT	TT	GG
Vida	NA	60	15	60	45	15.2419	Vida	TT	GG	TT	GG	AA	TT	CC	TT	GG	AA	GG	CC	GG	TT	AA	TT	CC	AA	CC	CC	CC	CC	CC	CC	AA	GG	AA	CC	AA	AA	CC	CC	AA	AA	CC	AA	GG	GG	AA	TT	TT	GG
WA8034	30	60	30	60	45	17.4548	WA8034	GG	GG	NN	TT	GG	CC	CC	TT	GG	AA	AA	TT	TT	CC	AA	TT	NN	AA	CC	CC	CC	CC	TT	TT	AA	AA	GG	TT	GG	GG	TT	CC	GG	GG	CC	AA	GG	GG	AA	TT	TT	GG
MN08106-6	40	55	25	60	45	15.7548	MN08106-6	TT	GG	TT	TT	AA	CC	CC	TT	GG	GG	AA	TT	TT	CC	AA	TT	CC	AA	CC	CC	CC	CC	CC	CC	GG	AA	GG	TT	GG	GG	TT	CC	GG	GG	CC	AA	GG	GG	AA	TT	TT	GG
IDO694	35	50	50	NA	45	20.0067	IDO694	TT	AA	CC	NN	AA	CC	CC	TT	GG	AA	AA	TT	TT	CC	AA	TT	CC	GG	TT	TT	TT	TT	TT	NN	GG	GG	AA	CC	AA	AA	CC	TT	AA	AA	CC	AA	GG	GG	AA	TT	TT	GG
Blanca_Fuerte	NA	55	30	50	45	15.8669	Blanca_Fuerte	GG	GG	TT	TT	AA	CC	CC	TT	GG	AA	AA	TT	TT	CC	AA	TT	CC	AA	TT	TT	TT	TT	CC	TT	GG	AA	GG	TT	GG	GG	TT	CC	GG	AA	TT	GG	AA	TT	AA	CC	TT	GG
AC_Andrew	45	60	25	50	45	17.7248	AC_Andrew	TT	GG	TT	TT	AA	CC	CC	TT	GG	AA	AA	TT	TT	CC	AA	TT	CC	AA	CC	CC	CC	CC	CC	CC	GG	GG	AA	CC	AA	AA	CC	CC	AA	AA	TT	GG	AA	TT	AA	CC	TT	TT
SC80221V2	40	60	40	40	45	12.4548	SC80221V2	GG	GG	TT	TT	AA	TT	AA	GG	AA	AA	GG	CC	GG	TT	GG	CC	TT	AA	TT	TT	TT	TT	CC	TT	GG	AA	AA	TT	AA	GG	CC	CC	GG	GG	CC	AA	GG	GG	GG	TT	CC	TT
MT0921	35	55	40	50	45	20.9348	MT0921	TT	GG	TT	TT	AA	TT	CC	TT	GG	GG	GG	CC	GG	TT	AA	TT	CC	AA	CC	CC	CC	CC	CC	CC	GG	AA	GG	TT	GG	GG	TT	CC	GG	GG	CC	AA	GG	GG	AA	CC	TT	GG
9263	NA	25	50	60	45	12.2419	9263	GG	GG	TT	TT	AA	CC	CC	TT	GG	GG	AA	TT	TT	CC	AA	TT	CC	GG	CC	CC	CC	CC	CC	CC	GG	GG	AA	CC	AA	AA	CC	CC	AA	AA	CC	AA	GG	GG	GG	TT	TT	GG
9260	37.5	55	20	70	45.6	16.1448	9260	GG	GG	TT	TT	GG	CC	CC	TT	GG	GG	AA	TT	TT	CC	AA	TT	CC	AA	TT	TT	TT	TT	CC	TT	AA	AA	GG	TT	GG	GG	TT	CC	GG	AA	CC	GG	AA	TT	AA	TT	TT	GG
SD4189	37.5	60	40	NA	45.8	13.5567	SD4189	GG	GG	TT	TT	GG	TT	CC	TT	GG	GG	GG	CC	GG	TT	AA	TT	CC	AA	CC	CC	CC	CC	CC	CC	AA	GG	AA	CC	AA	AA	TT	CC	AA	GG	CC	AA	GG	GG	GG	TT	TT	GG
PT765	37.5	60	40	NA	45.8	23.7817	PT765	TT	GG	TT	TT	AA	TT	CC	TT	GG	AA	GG	CC	GG	TT	AA	TT	CC	AA	CC	CC	CC	CC	CC	CC	GG	AA	GG	TT	GG	GG	TT	CC	GG	GG	CC	AA	GG	GG	GG	TT	TT	GG
MT0813	12.5	32.5	90	50	46.3	19.9348	MT0813	TT	GG	TT	GG	AA	CC	CC	TT	GG	GG	AA	TT	TT	CC	AA	TT	CC	GG	CC	CC	CC	CC	CC	CC	AA	GG	AA	CC	AA	AA	CC	TT	AA	AA	CC	AA	GG	GG	AA	CC	TT	GG
WA8148	40	60	40	NA	46.7	25.8756	WA8148	TT	GG	TT	TT	AA	CC	CC	TT	GG	AA	AA	TT	TT	CC	AA	TT	CC	AA	CC	CC	CC	CC	CC	CC	AA	GG	AA	CC	AA	AA	CC	TT	AA	AA	CC	AA	GG	GG	AA	TT	TT	GG
SD4263	NA	40	50	50	46.7	11.9669	SD4263	GG	GG	TT	TT	AA	TT	CC	TT	GG	GG	GG	CC	GG	TT	AA	TT	TT	AA	CC	CC	CC	CC	CC	CC	AA	AA	GG	TT	GG	GG	TT	CC	GG	AA	CC	AA	GG	GG	AA	TT	TT	GG
CDN_Bison	NA	40	50	50	46.7	16.1169	CDN_Bison	TT	GG	TT	GG	AA	TT	CC	TT	GG	GG	GG	CC	GG	TT	AA	TT	CC	GG	CC	CC	CC	CC	TT	CC	AA	GG	AA	CC	AA	AA	CC	CC	AA	AA	CC	AA	GG	GG	AA	TT	TT	GG
9225	NA	20	50	70	46.7	22.2419	9225	GG	GG	TT	GG	AA	CC	CC	TT	GG	GG	AA	TT	TT	CC	AA	TT	CC	AA	TT	TT	TT	TT	CC	TT	GG	AA	GG	TT	GG	GG	TT	CC	GG	AA	CC	GG	AA	TT	AA	CC	TT	GG
9249	40	60	40	NA	46.7	27.5067	9249	TT	GG	TT	TT	AA	CC	CC	TT	GG	GG	AA	TT	TT	CC	AA	TT	CC	AA	TT	TT	TT	TT	CC	TT	GG	AA	GG	TT	GG	GG	TT	CC	GG	GG	CC	AA	GG	TT	AA	CC	TT	GG
10013-1	7.5	60	50	70	46.9	26.4348	10013-1	TT	GG	TT	TT	AA	TT	CC	TT	GG	GG	GG	CC	GG	TT	AA	TT	CC	GG	CC	CC	CC	CC	CC	CC	GG	GG	AA	CC	AA	AA	CC	TT	AA	AA	CC	AA	GG	GG	AA	TT	TT	GG
Choteau	35	55	20	80	47.5	22.9348	Choteau	TT	GG	TT	TT	AA	TT	CC	TT	GG	GG	GG	CC	GG	TT	AA	TT	CC	AA	CC	CC	CC	CC	CC	CC	GG	AA	GG	TT	GG	GG	TT	CC	GG	GG	CC	AA	GG	GG	AA	CC	TT	GG
Unity	37.5	55	40	60	48.1	16.4198	Unity	GG	GG	TT	GG	AA	TT	AA	GG	AA	GG	GG	CC	GG	TT	GG	CC	CC	AA	CC	CC	CC	CC	CC	CC	AA	AA	GG	TT	GG	GG	TT	CC	GG	GG	TT	GG	AA	TT	AA	TT	TT	GG
Jubilee	NA	60	15	70	48.3	21.4919	Jubilee	TT	GG	TT	TT	AA	CC	CC	TT	GG	AA	AA	TT	TT	CC	AA	TT	CC	AA	CC	CC	CC	CC	CC	NN	GG	AA	GG	NN	GG	GG	TT	CC	GG	AA	TT	GG	AA	TT	AA	CC	TT	TT
McNeal	30	55	50	60	48.8	24.9348	McNeal	NN	GG	TT	TT	AA	NN	CC	TT	GG	AA	GG	CC	GG	TT	AA	TT	NN	AA	CC	CC	CC	CC	CC	CC	NN	AA	GG	TT	GG	GG	TT	CC	NN	GG	CC	AA	GG	GG	AA	TT	TT	GG
MT0802	35	70	40	50	48.8	21.4148	MT0802	GG	GG	TT	TT	AA	TT	CC	TT	GG	AA	GG	CC	GG	TT	AA	TT	TT	AA	CC	CC	CC	CC	CC	CC	AA	GG	AA	CC	AA	AA	CC	CC	AA	GG	CC	GG	AA	TT	AA	TT	TT	GG
9248	45	60	20	70	48.8	26.5348	9248	GG	GG	TT	GG	AA	CC	CC	TT	GG	GG	AA	TT	TT	CC	AA	TT	CC	AA	TT	TT	TT	TT	CC	TT	GG	AA	GG	TT	GG	GG	TT	CC	GG	GG	CC	AA	GG	TT	AA	CC	TT	GG
Macon	37.5	60	50	NA	49.2	22.9067	Macon	GG	GG	TT	TT	AA	CC	CC	TT	GG	GG	AA	TT	TT	CC	AA	TT	CC	GG	CC	CC	CC	CC	CC	CC	AA	GG	AA	CC	AA	AA	CC	CC	AA	AA	CC	AA	GG	GG	AA	CC	TT	GG
RIL203	37.5	60	50	NA	49.2	24.5005	RIL203	TT	GG	TT	TT	GG	CC	CC	TT	GG	GG	AA	TT	TT	CC	AA	TT	CC	GG	CC	CC	CC	CC	CC	CC	AA	GG	AA	CC	AA	AA	CC	TT	AA	AA	CC	AA	GG	GG	GG	TT	TT	GG
Pomerelle	37.5	60	30	70	49.4	24.4348	Pomerelle	TT	GG	TT	TT	AA	CC	CC	TT	GG	GG	AA	TT	TT	CC	AA	TT	CC	GG	TT	TT	TT	TT	CC	TT	GG	AA	GG	TT	GG	GG	TT	CC	NN	AA	TT	GG	AA	TT	AA	CC	TT	TT
Winchester	25	55	50	70	50	27.1684	Winchester	TT	GG	TT	TT	AA	CC	CC	TT	GG	GG	AA	TT	TT	CC	AA	TT	CC	AA	CC	CC	CC	CC	CC	CC	AA	GG	AA	CC	AA	AA	CC	TT	AA	AA	CC	AA	GG	GG	AA	TT	TT	GG
IDO686	40	60	50	50	50	27.9348	IDO686	TT	GG	TT	TT	AA	TT	CC	TT	GG	AA	GG	CC	GG	TT	AA	TT	CC	AA	CC	CC	CC	CC	CC	CC	GG	AA	GG	TT	GG	GG	TT	CC	GG	AA	TT	GG	AA	TT	AA	CC	TT	GG
Jefferson	40	60	50	NA	50	30.0067	Jefferson	TT	GG	TT	TT	AA	CC	CC	TT	GG	AA	AA	TT	TT	CC	AA	TT	CC	AA	CC	CC	CC	CC	CC	CC	AA	GG	AA	CC	AA	AA	CC	TT	AA	AA	CC	AA	GG	GG	AA	TT	TT	GG
WHITEBIRD	NA	70	30	NA	50	22.9736	WHITEBIRD	TT	GG	TT	TT	AA	CC	CC	TT	GG	AA	AA	TT	TT	CC	AA	TT	CC	GG	TT	TT	TT	TT	CC	TT	GG	AA	GG	TT	GG	GG	TT	CC	NN	AA	CC	AA	GG	GG	AA	TT	TT	TT
RIL29	NA	70	30	NA	50	22.9736	RIL29	TT	GG	TT	TT	GG	CC	CC	TT	GG	GG	AA	TT	TT	CC	AA	TT	CC	GG	CC	CC	CC	CC	CC	CC	AA	GG	AA	CC	AA	AA	CC	TT	AA	AA	CC	AA	GG	GG	GG	CC	TT	GG
SD4112	40	70	40	NA	50	25.1567	SD4112	NN	GG	TT	TT	AA	TT	CC	TT	GG	AA	GG	CC	GG	TT	AA	TT	TT	AA	CC	CC	CC	CC	CC	CC	AA	GG	AA	CC	AA	AA	TT	TT	AA	GG	CC	AA	GG	GG	GG	TT	TT	GG
SD4264	40	60	50	NA	50	24.0317	SD4264	TT	GG	TT	TT	AA	CC	CC	TT	GG	GG	AA	TT	TT	CC	AA	TT	CC	AA	CC	CC	CC	CC	CC	CC	AA	AA	GG	TT	GG	GG	TT	CC	GG	AA	CC	GG	AA	TT	AA	TT	TT	GG
MT0861	35	55	40	70	50	24.9348	MT0861	GG	GG	TT	TT	AA	CC	CC	TT	GG	GG	AA	TT	TT	CC	AA	TT	CC	GG	CC	CC	CC	CC	CC	CC	AA	GG	AG	TT	AG	GG	CC	CC	AA	AA	CC	AA	GG	GG	AA	TT	TT	GG
McKenzie	35	55	60	50	50	18.9748	McKenzie	GG	GG	TT	GG	AA	TT	AA	GG	AA	GG	GG	CC	GG	TT	GG	CC	CC	AA	CC	CC	CC	CC	CC	CC	AA	AA	GG	TT	GG	GG	TT	CC	GG	GG	TT	GG	AA	TT	AA	TT	TT	GG
9247	40	60	30	70	50	23.5348	9247	GG	AA	CC	GG	AA	CC	CC	TT	GG	GG	AA	TT	TT	CC	AA	TT	TT	GG	CC	CC	CC	CC	TT	CC	GG	GG	AA	CC	AA	AA	CC	CC	AA	AA	CC	GG	AA	TT	AA	CC	TT	GG
9259	45	60	25	70	50	28.9348	9259	GG	GG	TT	GG	AA	CC	CC	TT	GG	GG	AA	TT	TT	CC	AA	TT	CC	GG	CC	CC	CC	CC	CC	CC	GG	AA	GG	TT	GG	GG	TT	CC	GG	AG	CC	NN	GG	NN	AA	NN	TT	GG
UC1602	32.5	60	40	70	50.6	24.1548	UC1602	TT	GG	TT	TT	AA	CC	CC	TT	GG	AA	AA	TT	TT	CC	AA	TT	CC	AA	TT	TT	TT	TT	CC	TT	AA	GG	AA	CC	AA	AA	CC	TT	AA	GG	CC	GG	AA	TT	AA	CC	TT	GG
HR07024-5	37.5	55	60	NA	50.8	17.9067	HR07024-5	TT	GG	TT	GG	AA	CC	CC	TT	GG	GG	AA	TT	TT	CC	AA	TT	CC	AA	CC	CC	CC	CC	CC	CC	AA	GG	AA	CC	AA	AA	CC	TT	AA	AA	CC	AA	GG	GG	AA	TT	TT	GG
MN07098-6	35	60	50	60	51.3	28.6048	MN07098-6	TT	GG	TT	TT	AA	TT	CC	TT	GG	GG	GG	CC	GG	TT	AA	TT	TT	AA	CC	CC	CC	CC	CC	CC	GG	AA	GG	TT	GG	GG	TT	CC	GG	GG	CC	AA	GG	GG	NN	TT	TT	GG
SD4243	45	60	60	40	51.3	20.5548	SD4243	TT	GG	TT	TT	AA	TT	CC	TT	GG	GG	GG	CC	GG	TT	AA	TT	CC	AA	CC	CC	CC	CC	CC	CC	GG	AA	GG	TT	GG	AA	CC	CC	GG	GG	CC	AA	GG	GG	GG	TT	TT	GG
SD4250	20	55	60	70	51.3	25.9348	SD4250	TT	GG	TT	TT	AA	TT	CC	TT	GG	GG	GG	CC	GG	TT	AA	TT	TT	GG	CC	CC	CC	CC	CC	CC	GG	AA	AA	TT	AA	GG	CC	CC	GG	GG	CC	AA	GG	GG	GG	TT	TT	GG
9241	40	55	50	60	51.3	22.6448	9241	GG	GG	TT	TT	AA	TT	CC	TT	GG	GG	GG	CC	GG	TT	AA	TT	TT	GG	CC	CC	CC	CC	CC	CC	GG	AA	GG	TT	GG	GG	TT	CC	GG	AA	CC	AA	GG	GG	AA	TT	TT	GG
Tara2002	45	60	50	NA	51.7	29.1067	Tara2002	TT	GG	TT	TT	AA	CC	CC	TT	GG	AA	AA	TT	TT	CC	AA	TT	CC	GG	TT	TT	TT	TT	CC	TT	AA	GG	AA	CC	AA	AA	CC	TT	AA	AA	CC	AA	GG	GG	AA	CC	TT	GG
10014/7	NA	70	15	70	51.7	20.3669	10014/7	GG	GG	TT	TT	AA	CC	CC	TT	GG	AA	AA	TT	TT	CC	AA	TT	CC	GG	CC	CC	CC	CC	CC	CC	GG	AA	GG	TT	GG	GG	CC	CC	GG	AA	TT	GG	AA	TT	AA	TT	TT	GG
IDO377s	37.5	60	40	70	51.9	24.1548	IDO377s	TT	GG	TT	TT	AA	TT	CC	TT	GG	AA	GG	CC	GG	TT	AA	TT	TT	AA	TT	TT	TT	TT	CC	TT	AA	GG	AA	CC	AA	AA	CC	TT	AA	AA	CC	AA	GG	GG	AA	TT	TT	GG
5600HR	27.5	50	60	70	51.9	24.4548	5600HR	GG	GG	TT	TT	AA	TT	CC	TT	GG	AA	GG	CC	GG	TT	AA	TT	CC	AA	CC	CC	CC	CC	CC	CC	NN	GG	AA	CC	AA	AA	CC	CC	AA	AA	TT	GG	AA	TT	GG	TT	TT	GG
IDO629	40	70	30	70	52.5	29.5348	IDO629	TT	GG	TT	TT	AA	TT	CC	TT	GG	AA	GG	CC	GG	TT	AA	TT	CC	AA	CC	CC	CC	CC	CC	CC	GG	AA	GG	TT	GG	GG	TT	CC	GG	AA	TT	GG	AA	TT	AA	CC	TT	GG
SD4178	37.5	60	60	NA	52.5	25.2505	SD4178	TT	GG	TT	TT	AA	TT	CC	TT	GG	GG	GG	CC	GG	TT	AA	TT	CC	GG	CC	CC	CC	CC	CC	CC	AA	GG	AA	CC	AA	AA	CC	CC	AA	AA	CC	AA	GG	GG	AA	TT	TT	GG
CENTENNIAL	40	70	50	NA	53.3	29.4067	CENTENNIAL	TT	GG	TT	TT	AA	CC	CC	TT	GG	AA	AA	TT	TT	CC	AA	TT	CC	AA	CC	CC	CC	CC	CC	CC	GG	AA	GG	TT	GG	GG	TT	CC	GG	AA	TT	GG	AA	TT	AA	CC	TT	TT
GRANGER	NA	70	50	40	53.3	22.9919	GRANGER	TT	GG	TT	TT	AA	TT	CC	TT	GG	AA	GG	CC	GG	TT	AA	TT	NN	AA	CC	CC	CC	CC	CC	CC	AA	AA	GG	TT	GG	GG	TT	CC	GG	AA	CC	AA	GG	GG	AA	TT	TT	GG
SD4076	40	60	60	NA	53.3	25.7567	SD4076	TT	GG	TT	TT	AA	TT	CC	TT	GG	GG	GG	CC	GG	TT	AA	TT	CC	AA	CC	CC	CC	CC	CC	CC	AA	GG	AA	CC	AA	AA	CC	CC	AA	AA	CC	AA	GG	GG	AA	TT	TT	GG
TRAVERSE	NA	60	50	50	53.3	22.7419	TRAVERSE	TT	GG	TT	TT	AA	TT	CC	TT	GG	AA	AA	CC	GG	TT	AA	TT	CC	AA	CC	CC	CC	CC	CC	CC	AA	AA	AA	TT	AA	GG	TT	CC	GG	GG	CC	AA	GG	GG	AA	TT	TT	GG
IDO854	40	60	60	NA	53.3	34.4067	IDO854	TT	GG	TT	TT	AA	TT	CC	TT	GG	AA	GG	CC	GG	TT	AA	TT	CC	GG	CC	CC	CC	CC	CC	CC	GG	AA	GG	TT	GG	GG	TT	CC	GG	AA	TT	GG	AA	TT	AA	CC	TT	GG
UC1552	40	60	60	NA	53.3	29.4067	UC1552	GG	GG	TT	TT	AA	CC	CC	TT	GG	GG	AA	TT	TT	CC	AA	TT	CC	GG	CC	CC	CC	CC	CC	CC	GG	GG	AA	CC	AA	AA	CC	CC	AA	GG	CC	GG	AA	TT	AA	CC	TT	GG
CDC_Stanley	45	50	60	60	53.8	29.4184	CDC_Stanley	GG	GG	TT	TT	AA	TT	CC	TT	GG	AA	GG	CC	GG	TT	AA	TT	CC	AA	CC	CC	CC	CC	CC	CC	AA	AA	GG	TT	GG	GG	TT	CC	GG	AA	TT	GG	AA	TT	GG	TT	TT	GG
MT0945	40	55	60	60	53.8	24.9748	MT0945	GG	GG	TT	TT	AA	CC	CC	TT	GG	AA	AA	TT	TT	CC	AA	TT	TT	GG	CC	CC	CC	CC	CC	CC	AA	GG	AA	CC	AA	AA	CC	CC	AA	GG	CC	AA	GG	GG	AA	TT	TT	GG
9228	40	65	40	70	53.8	31.9348	9228	TT	AA	CC	TT	AA	CC	CC	TT	GG	GG	AA	TT	TT	CC	AA	TT	TT	AA	TT	TT	TT	TT	TT	TT	GG	AA	GG	TT	GG	GG	TT	CC	GG	AA	CC	AA	GG	TT	AA	TT	TT	GG
IDO702	42.5	60	60	NA	54.2	33.013	IDO702	TT	GG	TT	TT	AA	CC	CC	TT	GG	GG	AA	TT	TT	CC	AA	TT	CC	AA	CC	CC	CC	CC	CC	CC	GG	GG	AA	CC	AA	AA	CC	TT	AA	AA	CC	AA	GG	GG	AA	TT	TT	GG
Sadash	32.5	60	70	NA	54.2	33.488	Sadash	TT	GG	TT	TT	AA	CC	CC	TT	GG	AA	AA	TT	TT	CC	AA	TT	CC	GG	CC	CC	CC	CC	CC	CC	GG	GG	AA	CC	AA	AA	CC	TT	AA	AA	CC	AA	GG	GG	AA	TT	TT	TT
HR07005-3	NA	60	50	NA	55	31.4736	HR07005-3	TT	GG	TT	TT	GG	CC	CC	TT	GG	AA	AA	TT	TT	CC	AA	TT	CC	AA	CC	CC	CC	CC	CC	CC	AA	GG	AA	CC	AA	AA	CC	TT	AA	AA	CC	AA	GG	GG	AA	TT	TT	GG
IDO868	NA	60	50	NA	55	24.1736	IDO868	TT	GG	TT	TT	AA	CC	CC	TT	GG	AA	AA	TT	TT	CC	AA	TT	CC	AA	CC	CC	CC	CC	CC	CC	AA	GG	AA	CC	AA	AA	CC	TT	AA	AA	CC	AA	GG	GG	AA	NN	TT	GG
Blanca_Grande_515	40	55	70	NA	55	27.4067	Blanca_Grande_515	GG	GG	TT	TT	AA	CC	CC	TT	GG	GG	AA	TT	TT	CC	AA	TT	CC	GG	CC	CC	CC	CC	TT	CC	AA	AA	GG	TT	GG	GG	TT	CC	GG	AA	TT	GG	AA	TT	AA	CC	TT	GG
Harvest	NA	55	40	70	55	21.3794	Harvest	GG	GG	TT	TT	AA	TT	CC	TT	GG	AA	GG	CC	GG	TT	AA	TT	CC	GG	CC	CC	CC	CC	CC	CC	AA	GG	AA	CC	AA	AA	CC	CC	AA	AA	TT	GG	AA	TT	AA	TT	TT	GG
9245	40	60	50	70	55	35.9348	9245	TT	AA	CC	TT	AA	CC	CC	TT	GG	GG	AA	TT	TT	CC	AA	TT	TT	AA	TT	TT	TT	TT	TT	TT	GG	AA	GG	TT	GG	GG	TT	CC	GG	GG	CC	AA	GG	TT	AA	TT	TT	GG
9240	40	60	60	60	55	31.7348	9240	GG	GG	TT	GG	AA	TT	CC	TT	GG	GG	GG	CC	GG	TT	AA	TT	CC	GG	CC	CC	CC	CC	CC	CC	GG	AA	GG	TT	GG	GG	TT	CC	GG	AA	CC	GG	AA	TT	AA	CC	TT	GG
CDC_Teal	35	60	60	70	56.3	26.6048	CDC_Teal	GG	GG	TT	TT	AA	TT	CC	TT	GG	AA	GG	CC	GG	TT	AA	TT	CC	AA	TT	TT	TT	TT	CC	TT	AA	GG	AA	CC	AA	AA	CC	CC	AA	AA	CC	AA	GG	GG	GG	CC	TT	GG
SD4215	NA	52.5	60	NA	56.3	23.3069	SD4215	TT	GG	TT	TT	AA	TT	CC	TT	GG	AA	GG	CC	GG	TT	AA	TT	TT	AA	CC	CC	CC	CC	CC	CC	AA	AA	GG	TT	GG	GG	TT	CC	GG	AA	CC	AA	GG	GG	AA	TT	TT	GG
UC1551	40	70	60	NA	56.7	33.1567	UC1551	GG	GG	TT	TT	AA	CC	CC	TT	GG	AA	AA	TT	TT	CC	AA	TT	CC	GG	TT	TT	TT	TT	CC	TT	GG	GG	AA	CC	AA	AA	CC	CC	AA	AA	TT	GG	AA	TT	AA	TT	TT	GG
IDO644	40	70	60	NA	56.7	40.6567	IDO644	TT	GG	TT	NN	AA	CC	CC	TT	GG	NN	AA	TT	TT	CC	AA	TT	CC	GG	CC	CC	CC	CC	CC	CC	GG	AA	GG	TT	GG	GG	TT	CC	GG	AA	CC	AA	GG	GG	AA	CC	TT	GG
Oklee	NA	50	70	50	56.7	25.2419	Oklee	TT	GG	TT	TT	AA	CC	CC	TT	GG	GG	AA	TT	TT	CC	AA	TT	CC	AA	CC	CC	CC	CC	CC	CC	AA	AA	GG	TT	GG	GG	TT	CC	GG	AA	CC	AA	GG	GG	AA	TT	TT	TT
IDO440	NA	60	50	60	56.7	35.2419	IDO440	TT	AA	CC	TT	AA	TT	CC	TT	GG	AA	GG	CC	GG	TT	AA	TT	TT	GG	TT	TT	TT	TT	TT	TT	GG	AA	GG	TT	GG	GG	TT	CC	GG	AA	TT	GG	AA	TT	AA	TT	TT	TT
IDO582	40	70	60	NA	56.7	36.9067	IDO582	TT	GG	TT	TT	AA	CC	CC	TT	GG	GG	AA	TT	TT	CC	AA	TT	CC	GG	CC	CC	CC	CC	CC	CC	GG	GG	AA	CC	AA	AA	CC	CC	AA	AA	TT	GG	AA	TT	AA	CC	TT	GG
SD4277	NA	60	50	60	56.7	24.3669	SD4277	GG	GG	TT	GG	AA	TT	CC	TT	GG	GG	GG	CC	GG	TT	AA	TT	CC	GG	CC	CC	CC	CC	CC	CC	AA	GG	AA	CC	AA	AA	CC	CC	AA	GG	TT	GG	AA	TT	AA	TT	TT	GG
CAP34-1	NA	60	40	70	56.7	24.7419	CAP34-1	TT	GG	TT	TT	AA	TT	CC	TT	GG	GG	GG	CC	GG	TT	AA	TT	CC	AA	CC	CC	CC	CC	CC	CC	GG	AA	GG	TT	GG	GG	TT	CC	GG	GG	CC	AA	GG	GG	AA	TT	TT	TT
H0900009	37.5	70	60	60	56.9	32.0348	H0900009	GG	GG	TT	GG	GG	CC	CC	TT	GG	GG	AA	TT	TT	CC	AA	TT	CC	AA	CC	CC	CC	CC	CC	CC	AA	AA	GG	TT	GG	GG	TT	CC	GG	AA	CC	AA	GG	GG	AA	CC	TT	GG
9242	42.5	55	70	60	56.9	36.2348	9242	TT	GG	TT	GG	AA	CC	CC	TT	GG	GG	AA	TT	TT	CC	AA	TT	CC	AA	CC	CC	CC	CC	CC	CC	AA	AA	GG	TT	GG	GG	TT	CC	GG	AA	TT	GG	AA	TT	AA	TT	TT	GG
Cataldo	42.5	60	70	NA	57.5	37.5317	Cataldo	TT	GG	TT	TT	AA	CC	CC	TT	GG	AA	AA	TT	TT	CC	AA	TT	CC	AA	CC	CC	CC	CC	CC	CC	GG	GG	AA	CC	AA	AA	CC	TT	NN	AA	CC	AA	GG	GG	AA	CC	TT	GG
MN03308-4	40	60	70	60	57.5	36.4148	MN03308-4	TT	GG	TT	TT	AA	CC	CC	TT	GG	GG	AA	TT	TT	CC	AA	TT	TT	AA	CC	CC	CC	CC	CC	CC	AA	GG	AA	CC	AA	AA	TT	CC	AA	AA	CC	AA	GG	GG	AA	TT	TT	TT
MN06075-4	40	60	70	60	57.5	34.9348	MN06075-4	TT	GG	TT	TT	AA	TT	CC	TT	GG	GG	GG	CC	GG	TT	AA	TT	CC	GG	CC	CC	CC	CC	CC	CC	GG	GG	AA	CC	AA	AA	CC	CC	AA	AA	CC	AA	GG	GG	AA	TT	TT	GG
UI_Lochsa	40	55	80	NA	58.3	33.6442	UI_Lochsa	TT	GG	TT	TT	AA	CC	CC	TT	GG	AA	AA	TT	TT	CC	AA	TT	CC	GG	CC	CC	CC	CC	CC	CC	AA	GG	AA	CC	AA	AA	CC	TT	AA	GG	CC	AA	GG	GG	AA	TT	TT	GG
IDO852	45	70	60	NA	58.3	38.1567	IDO852	TT	GG	TT	TT	AA	CC	CC	TT	GG	GG	AA	TT	TT	CC	AA	TT	CC	AA	TT	TT	TT	TT	CC	TT	GG	GG	AA	CC	AA	AA	CC	CC	AA	AA	CC	AA	GG	GG	AA	CC	TT	GG
SD4181	45	60	70	NA	58.3	31.4067	SD4181	TT	GG	TT	TT	AA	TT	CC	TT	GG	GG	GG	CC	GG	TT	AA	TT	CC	AA	CC	CC	CC	CC	CC	CC	AA	GG	AA	CC	AA	AA	CC	TT	AA	GG	CC	AA	GG	GG	GG	TT	TT	GG
SD4280	37.5	60	70	70	59.4	32.4348	SD4280	TT	GG	TT	TT	AA	CC	CC	TT	GG	GG	AA	TT	TT	CC	AA	TT	CC	GG	CC	CC	CC	CC	CC	CC	GG	GG	AA	CC	AA	AA	CC	CC	AA	AG	CC	AA	GG	GG	AA	TT	TT	GG
Jerome	40	50	90	NA	60	33.0067	Jerome	TT	GG	TT	GG	AA	CC	CC	TT	GG	AA	AA	TT	TT	CC	AA	TT	CC	AA	CC	CC	CC	CC	CC	CC	GG	GG	AA	CC	AA	AA	CC	TT	AA	AA	CC	AA	GG	GG	AA	TT	TT	GG
MN03306-1	NA	60	60	NA	60	28.8069	MN03306-1	TT	GG	TT	TT	AA	CC	CC	TT	GG	GG	AA	TT	TT	CC	AA	TT	TT	AA	CC	CC	CC	CC	CC	CC	AA	GG	AA	CC	AA	AA	TT	CC	NN	AA	CC	AA	GG	GG	AA	TT	TT	GG
CAP151-3	NA	70	50	NA	60	29.6403	CAP151-3	TT	GG	TT	TT	AA	TT	CC	TT	GG	GG	GG	CC	GG	TT	AA	TT	CC	AA	CC	CC	CC	CC	CC	CC	GG	AA	GG	TT	GG	GG	TT	CC	GG	AA	CC	AA	GG	GG	AA	CC	TT	GG
Berkut	42.5	60	70	70	60.6	32.0348	Berkut	GG	GG	TT	TT	AA	CC	CC	TT	GG	GG	AA	TT	TT	CC	AA	TT	CC	AA	TT	TT	TT	TT	CC	TT	GG	AA	GG	TT	GG	GG	TT	CC	GG	AA	CC	GG	AA	TT	AA	TT	TT	GG
ID0696	45	60	70	70	61.3	38.4184	ID0696	TT	GG	TT	TT	AA	CC	CC	TT	GG	AA	AA	TT	TT	CC	AA	TT	TT	GG	CC	CC	CC	CC	CC	CC	AA	GG	AA	CC	AA	AA	CC	TT	AA	AA	TT	GG	AA	TT	AA	TT	TT	GG
IDO560	45	70	70	NA	61.7	35.6567	IDO560	TT	GG	TT	TT	GG	CC	CC	TT	GG	GG	AA	TT	TT	CC	AA	TT	CC	AA	CC	CC	CC	CC	CC	CC	GG	AA	GG	TT	GG	GG	TT	CC	GG	AA	CC	GG	AA	TT	AA	TT	TT	GG
IDO858	NA	55	70	NA	62.5	34.4903	IDO858	TT	GG	TT	TT	AA	NN	CC	TT	GG	AA	GG	CC	GG	TT	AA	TT	CC	AA	CC	CC	CC	CC	CC	CC	GG	GG	AA	CC	AA	AA	CC	TT	AA	AA	CC	AA	GG	GG	AA	TT	TT	GG
9252	40	60	90	60	62.5	37.7348	9252	GG	GG	TT	TT	AA	CC	CC	TT	GG	GG	AA	TT	TT	CC	AA	TT	CC	GG	CC	CC	CC	CC	CC	CC	GG	AA	GG	TT	GG	GG	TT	CC	GG	AA	CC	GG	AA	TT	AA	CC	TT	GG
9258	50	60	70	70	62.5	38.9348	9258	GG	GG	TT	TT	AA	CC	CC	TT	GG	GG	AA	TT	TT	CC	AA	TT	CC	GG	CC	CC	CC	CC	CC	CC	GG	AA	GG	TT	GG	GG	TT	CC	GG	AA	TT	GG	AA	TT	AA	CC	TT	GG
UC1683	40	60	90	NA	63.3	36.9067	UC1683	TT	GG	TT	TT	GG	CC	CC	TT	GG	GG	AA	TT	TT	CC	AA	TT	CC	GG	CC	CC	CC	CC	CC	CC	GG	GG	AA	CC	AA	AA	CC	TT	AA	AA	TT	GG	AA	TT	AA	TT	TT	GG
SD4253	40	60	90	NA	63.3	41.9067	SD4253	TT	GG	TT	TT	AA	CC	CC	TT	GG	GG	AA	TT	TT	CC	AA	TT	CC	AA	CC	CC	CC	CC	CC	CC	AA	AA	GG	TT	GG	GG	TT	CC	GG	GG	TT	GG	AA	TT	AA	TT	TT	GG
IDO851	45	70	70	70	63.8	38.5348	IDO851	TT	GG	TT	TT	AA	TT	CC	TT	GG	AA	GG	CC	GG	TT	AA	TT	CC	AA	CC	CC	CC	CC	CC	CC	GG	AA	GG	TT	GG	GG	TT	CC	GG	AA	TT	GG	AA	TT	AA	CC	TT	GG
Garnet	NA	60	70	NA	65	39.6403	Garnet	TT	GG	TT	TT	AA	CC	CC	TT	GG	GG	AA	TT	TT	CC	AA	TT	CC	GG	CC	CC	CC	CC	CC	CC	AA	GG	AA	CC	AA	AA	CC	TT	AA	GG	CC	GG	AA	TT	GG	CC	TT	TT
Alturas	45	70	80	NA	65	43.1567	Alturas	TT	GG	TT	TT	AA	CC	CC	TT	GG	AA	AA	TT	TT	CC	AA	TT	CC	AA	CC	CC	CC	CC	CC	CC	GG	AA	GG	TT	GG	GG	TT	CC	GG	AA	TT	GG	AA	TT	AA	CC	TT	GG
SD3997	45	70	80	NA	65	39.4067	SD3997	GG	GG	TT	TT	AA	CC	CC	TT	GG	GG	AA	TT	TT	CC	AA	TT	CC	GG	CC	CC	CC	CC	CC	CC	GG	AA	GG	TT	GG	GG	TT	CC	GG	GG	CC	AA	GG	GG	AA	TT	TT	GG
5702PR	NA	70	60	NA	65	32.9736	5702PR	TT	GG	TT	GG	AA	TT	CC	TT	GG	GG	GG	CC	GG	TT	AA	TT	CC	GG	CC	CC	CC	CC	CC	CC	GG	GG	AA	CC	AA	AA	CC	TT	AA	AA	CC	AA	GG	GG	AA	TT	TT	GG
9256	42.5	60	90	70	65.6	37.0198	9256	TT	GG	TT	TT	AA	CC	CC	TT	GG	GG	AA	TT	TT	CC	AA	TT	TT	AA	CC	CC	CC	CC	CC	CC	GG	AA	GG	TT	GG	GG	TT	CC	GG	AA	CC	GG	AA	TT	AA	TT	TT	GG
BRIGGS	NA	70	90	40	66.7	32.9919	BRIGGS	NN	GG	TT	GG	AA	TT	CC	TT	GG	GG	GG	CC	GG	TT	AA	TT	CC	GG	CC	CC	CC	CC	CC	CC	GG	GG	AA	CC	AA	AA	CC	CC	AA	GG	TT	GG	AA	TT	GG	TT	TT	GG
WA8123	NA	60	80	60	66.7	32.4919	WA8123	TT	GG	TT	TT	GG	CC	CC	TT	GG	AA	AA	TT	TT	CC	AA	TT	CC	AA	CC	CC	CC	CC	CC	CC	AA	AA	GG	TT	GG	GG	TT	CC	GG	AA	CC	AA	GG	GG	AA	CC	TT	TT
SELECT	40	70	90	NA	66.7	40.6567	SELECT	TT	GG	TT	GG	AA	TT	CC	TT	GG	AA	GG	CC	GG	TT	AA	TT	CC	GG	CC	CC	CC	CC	CC	CC	AA	AA	AA	TT	AA	GG	TT	CC	GG	GG	TT	GG	AA	TT	AA	TT	TT	GG
SD4271	NA	60	80	60	66.7	37.4919	SD4271	TT	GG	TT	TT	AA	TT	CC	TT	GG	GG	GG	CC	GG	TT	AA	TT	CC	AA	CC	CC	CC	CC	CC	CC	GG	GG	AA	CC	AA	AA	CC	CC	AA	GG	TT	GG	AA	TT	AA	TT	TT	GG
UC1603	45	70	90	NA	68.3	40.6567	UC1603	NN	GG	TT	NN	AA	CC	CC	TT	GG	NN	AA	TT	TT	CC	AA	TT	CC	GG	CC	CC	CC	CC	CC	CC	GG	GG	AA	CC	AA	AA	CC	CC	AA	AA	TT	GG	AA	TT	AA	NN	TT	GG
RSI5_Yr5_Yr15_Gpc_HMW1	NA	60	80	NA	70	47.9736	RSI5_Yr5_Yr15_Gpc_HMW1	GG	GG	TT	TT	AA	CC	CC	TT	GG	AA	AA	TT	TT	CC	AA	TT	CC	GG	CC	CC	CC	CC	CC	CC	GG	AA	GG	TT	GG	GG	TT	CC	GG	AA	TT	GG	AA	TT	AA	CC	TT	GG
MTHW0771	NA	60	80	NA	70	36.3069	MTHW0771	TT	GG	TT	TT	AA	TT	CC	TT	GG	GG	GG	CC	GG	TT	AA	TT	CC	AA	CC	CC	CC	CC	CC	CC	GG	GG	AA	CC	AA	AA	CC	TT	AA	AA	CC	AA	GG	GG	AA	CC	TT	GG
UC1110	NA	60	90	NA	75	46.3069	UC1110	TT	GG	TT	TT	GG	CC	CC	TT	GG	GG	AA	TT	TT	CC	AA	TT	CC	GG	CC	CC	CC	CC	CC	CC	GG	GG	AA	CC	AA	AA	CC	TT	AA	AA	TT	GG	AA	TT	AA	TT	TT	GG
Laser	NA	70	80	NA	75	38.8069	Laser	TT	GG	TT	GG	GG	TT	CC	TT	GG	GG	GG	CC	GG	TT	AA	TT	CC	AA	CC	CC	CC	CC	CC	CC	GG	GG	AA	CC	AA	AA	CC	CC	AA	AA	CC	AA	GG	GG	AA	TT	TT	GG
UI_Pettit	NA	NA	90	NA	90	53.6061	UI_Pettit	GG	GG	TT	TT	NN	CC	CC	TT	GG	GG	AA	TT	TT	CC	AA	TT	CC	GG	TT	TT	TT	TT	CC	TT	GG	GG	AA	CC	AA	AA	CC	TT	AA	AA	TT	GG	AA	TT	AA	CC	TT	GG
MN03358-4	NA	NA	NA	NA	#DIV/0!	18.3997	MN03358-4	TT	GG	TT	TT	AA	CC	CC	TT	GG	AA	AA	TT	TT	CC	AA	TT	CC	AA	CC	CC	CC	CC	CC	CC	AA	GG	AA	CC	AA	AA	CC	CC	AA	AA	CC	AA	GG	GG	AA	TT	TT	GG
SD3851	NA	NA	NA	NA	#DIV/0!	41.3423	SD3851	TT	GG	TT	TT	AA	TT	CC	TT	GG	GG	NN	NN	NN	NN	AA	TT	TT	NN	NN	NN	NN	NN	CC	CC	AA	GG	AA	CC	AA	AA	CC	CC	AA	NN	CC	AA	GG	GG	AA	TT	TT	GG
[truncated: 7 more columns]

## Sheet: TTKSK R alleles
Lines are sorted by 'TTKSK_Linear_Score'.		SNP	Kukri_c10291_688	BobWhite_c27991_64	JD_c15900_315	Tdurum_contig21335_785	IWA642	Kukri_rep_c112035_340	CAP7_c6937_354	IACX8817	IWB42046	IWB30621	IWB56471	IWB4823	IWB24497	IWB61425	IWB59929	IWB9451	IWA5363	IWB46318	IWA3394	IWA2099	IWA2100	IWB822	IWB7593
Line	TTKSK_Linear_Score	Alleles	T/C	A/G	T/C	T/C	A/G	T/G	T/C	G/C	T/C	T/C	A/G	A/C	T/C	A/G	A/G	A/C	A/G	T/G	A/G	T/G	A/C	T/C	T/G
RB07	0	RB07	TT	AA	CC	CC	GG	TT	TT	CC	CC	TT	AA	AA	TT	GG	GG	AA	GG	TT	AA	TT	AA	TT	GG
Thatcher	0	Thatcher	NN	NN	NN	NN	AA	TT	TT	CC	NN	NN	NN	NN	NN	NN	NN	NN	GG	GG	AA	GG	CC	TT	GG
GRANGER	0	GRANGER	TT	AA	CC	CC	AA	GG	TT	CC	CC	TT	AA	AA	TT	GG	GG	CC	GG	TT	AA	TT	AA	TT	NN
5702PR	0	5702PR	CC	GG	TT	CC	AA	GG	CC	GG	TT	CC	GG	CC	CC	AA	GG	AA	AA	TT	AA	TT	AA	TT	GG
9263	1	9263	TT	AA	CC	TT	GG	TT	CC	CC	CC	TT	AA	AA	TT	GG	AA	CC	AA	GG	GG	GG	CC	CC	TT
Hi-Line	2	Hi-Line	CC	GG	TT	TT	GG	TT	TT	CC	TT	CC	GG	CC	CC	AA	AA	CC	GG	GG	AA	GG	CC	TT	GG
9253	4	9253	TT	AA	CC	CC	GG	TT	CC	CC	CC	TT	AA	AA	TT	GG	GG	AA	AA	TT	GG	NN	AC	CC	TT
MT0415	5	MT0415	TT	AA	CC	CC	AA	TT	TT	GG	CC	TT	AA	AA	TT	GG	GG	AA	GG	GG	GG	GG	CC	CC	TT
UC1643	5	UC1643	TT	AA	CC	CC	GG	TT	CC	CC	CC	TT	AA	AA	TT	GG	GG	CC	AA	TT	GG	TT	AA	CC	TT
AC_Vista	5	AC_Vista	TT	AA	CC	CC	AA	GG	CC	CC	CC	TT	AA	AA	TT	GG	GG	AA	AA	GG	AA	GG	CC	TT	GG
AC_Karma	5	AC_Karma	TT	AA	CC	CC	AA	GG	CC	CC	CC	TT	AA	AA	TT	GG	GG	AA	AA	GG	AA	GG	CC	TT	GG
SD4279	5	SD4279	TT	AA	CC	CC	GG	TT	CC	CC	CC	TT	AA	AA	TT	GG	GG	AA	AA	GG	AA	GG	CC	TT	GG
AC_Cadillac	5	AC_Cadillac	TT	AA	CC	CC	AA	TT	TT	CC	CC	TT	AA	AA	TT	GG	GG	AA	AA	GG	AA	GG	CC	TT	GG
Peace	5	Peace	TT	AA	CC	CC	AA	GG	TT	CC	CC	TT	AA	AA	TT	GG	GG	AA	AA	GG	AA	GG	CC	TT	GG
9262	5	9262	TT	AA	CC	TT	AA	TT	CC	CC	CC	TT	AA	AA	TT	GG	AA	CC	AA	TT	GG	TT	AA	CC	TT
AC_Crystal	6	AC_Crystal	TT	AA	CC	CC	AA	GG	CC	CC	CC	TT	AA	AA	TT	GG	GG	AA	AA	GG	AA	GG	CC	TT	GG
GP069	6	GP069	TT	AA	CC	CC	AA	GG	CC	CC	CC	TT	AA	AA	TT	GG	GG	AA	AA	GG	GG	GG	CC	CC	TT
SD4214	6	SD4214	TT	AA	CC	CC	GG	TT	NN	CC	CC	TT	AA	AA	TT	GG	GG	AA	AG	TT	NN	NN	AC	NN	TG
SD4263	6	SD4263	TT	AA	CC	CC	AA	TT	TT	GG	CC	TT	AA	AA	TT	GG	GG	AA	AA	TT	GG	TT	AA	CC	TT
Somerset	6	Somerset	TT	AA	CC	CC	AA	TT	CC	CC	CC	TT	AA	AA	TT	GG	GG	AA	AA	GG	GG	GG	CC	TT	TT
9245	7	9245	TT	AA	CC	CC	GG	TT	CC	CC	CC	TT	AA	AA	TT	GG	GG	AA	AA	TT	GG	TT	AA	CC	TT
MN03148	8	MN03148	TT	AA	CC	CC	GG	TT	TT	CC	CC	TT	AA	AA	TT	GG	GG	AA	AA	GG	GG	GG	CC	CC	TT
CDC_Alsak	8	CDC_Alsak	TT	AA	CC	CC	GG	TT	TT	CC	CC	TT	AA	AA	TT	GG	GG	AA	AA	GG	GG	GG	CC	CC	TT
MTHW1060	8	MTHW1060	TT	AA	CC	CC	GG	TT	CC	CC	CC	TT	AA	AA	TT	GG	GG	AA	AA	GG	GG	GG	CC	TT	TT
AC_Splendor	8	AC_Splendor	TT	AA	CC	CC	AA	TT	CC	CC	CC	TT	AA	AA	TT	GG	GG	AA	AA	GG	GG	GG	CC	TT	TT
9225	8	9225	TT	AA	CC	CC	GG	TT	CC	CC	CC	TT	AA	AA	TT	GG	GG	AA	AA	GG	GG	GG	CC	CC	TT
AC_Barrie	9	AC_Barrie	TT	AA	CC	CC	AA	TT	CC	CC	CC	TT	AA	AA	TT	GG	GG	AA	AA	GG	AA	GG	CC	CC	GG
Garnet	9	Garnet	TT	AA	CC	CC	AA	GG	CC	CC	CC	TT	AA	AA	TT	GG	GG	AA	GG	GG	GG	GG	CC	TT	TT
Laura	9	Laura	TT	AA	CC	CC	AA	TT	TT	CC	CC	TT	AA	AA	TT	GG	GG	CC	AA	GG	GG	GG	CC	CC	TT
Pomerelle	9	Pomerelle	TT	AA	CC	CC	GG	TT	CC	CC	CC	TT	AA	AA	TT	GG	GG	AA	AA	GG	GG	GG	CC	CC	TT
RL4137	9	RL4137	TT	AA	CC	CC	AA	TT	CC	CC	CC	TT	AA	AA	TT	GG	GG	AA	AA	GG	AA	GG	CC	CC	GG
Winchester	9	Winchester	TT	AA	CC	CC	GG	TT	CC	CC	CC	TT	AA	AA	TT	GG	GG	AA	AA	TT	GG	TT	AA	CC	TT
IDO377s	9	IDO377s	TT	AA	CC	CC	GG	TT	CC	CC	CC	TT	AA	AA	TT	GG	GG	AA	AA	GG	GG	GG	CC	TT	TT
UC1110	9	UC1110	TT	AA	CC	CC	GG	TT	CC	CC	CC	TT	AA	AA	TT	GG	GG	AA	AA	GG	GG	GG	CC	CC	TT
UC1551	9	UC1551	TT	AA	CC	CC	AA	GG	CC	CC	CC	TT	AA	AA	TT	GG	GG	AA	AA	GG	AA	GG	CC	CC	GG
Alturas	9	Alturas	TT	AA	CC	CC	GG	TT	CC	CC	CC	TT	AA	AA	TT	GG	GG	AA	AA	GG	GG	GG	CC	CC	TT
CENTENNIAL	9	CENTENNIAL	TT	AA	CC	CC	GG	TT	CC	CC	CC	TT	AA	AA	TT	GG	GG	AA	AA	GG	GG	GG	CC	CC	TT
IDO599	9	IDO599	TT	AA	CC	CC	GG	TT	CC	CC	CC	TT	AA	AA	TT	GG	GG	AA	AA	GG	GG	GG	CC	CC	TT
IDO629	9	IDO629	TT	AA	CC	CC	GG	TT	CC	CC	CC	TT	AA	AA	TT	GG	GG	AA	AA	GG	GG	GG	CC	CC	TT
IDO644	9	IDO644	TT	AA	CC	CC	GG	TT	CC	CC	CC	TT	AA	AA	TT	GG	GG	AA	AA	GG	GG	GG	CC	CC	TT
IDO671	9	IDO671	TT	AA	CC	CC	GG	TT	CC	CC	CC	TT	AA	AA	TT	GG	GG	AA	AA	GG	GG	GG	CC	CC	TT
IDO686	9	IDO686	TT	AA	CC	CC	GG	TT	CC	CC	CC	TT	AA	AA	TT	GG	GG	AA	AA	GG	GG	GG	CC	CC	TT
IDO687	9	IDO687	TT	AA	CC	CC	GG	TT	CC	CC	CC	TT	AA	AA	TT	GG	GG	AA	AA	GG	GG	GG	CC	CC	TT
Jefferson	9	Jefferson	TT	AA	CC	CC	GG	TT	CC	CC	CC	TT	AA	AA	TT	GG	GG	AA	AA	TT	GG	TT	AA	CC	TT
Jerome	9	Jerome	TT	AA	CC	CC	GG	TT	CC	CC	CC	TT	AA	AA	TT	GG	GG	AA	GG	TT	GG	TT	AA	CC	TT
Jubilee	9	Jubilee	NN	AA	CC	CC	GG	TT	CC	CC	CC	TC	AG	AC	TC	AG	GG	NN	AA	GG	GG	GG	CC	CC	TT
Lolo	9	Lolo	TT	AA	CC	CC	GG	TT	CC	CC	CC	TT	AA	AA	TT	GG	GG	AA	AA	GG	GG	GG	CC	TT	TT
Treasure	9	Treasure	CC	GG	TT	CC	GG	TT	CC	CC	TT	CC	GG	CC	CC	AA	GG	AA	AA	GG	GG	GG	CC	CC	TT
Cataldo	9	Cataldo	TT	AA	CC	CC	GG	TT	CC	CC	CC	TT	AA	AA	TT	GG	GG	AA	AA	GG	GG	GG	CC	CC	TT
UI_Lochsa	9	UI_Lochsa	TT	AA	CC	CC	GG	TT	CC	CC	CC	TT	AA	AA	TT	GG	GG	AA	GG	TT	GG	TT	AA	CC	TT
UI_Pettit	9	UI_Pettit	TT	AA	CC	CC	GG	TT	CC	CC	CC	TT	AA	AA	TT	GG	GG	AA	AA	GG	AA	GG	CC	CC	GG
Ada	9	Ada	TT	AA	CC	CC	GG	TT	CC	CC	CC	TT	AA	AA	TT	GG	GG	CC	GG	GG	GG	GG	CC	CC	TT
MN00261-4	9	MN00261-4	TT	AA	CC	CC	GG	TT	TT	CC	CC	TT	AA	AA	TT	GG	GG	AA	GG	GG	AA	GG	CC	CC	GG
MN02072-7	9	MN02072-7	TT	AA	CC	CC	GG	TT	TT	CC	CC	TT	AA	AA	TT	GG	GG	AA	AA	GG	GG	GG	CC	CC	TT
MN02255	9	MN02255	TT	AA	CC	CC	GG	TT	CC	CC	CC	TT	AA	AA	TT	GG	GG	AA	GG	GG	GG	GG	CC	CC	TT
MN03119-4	9	MN03119-4	TT	AA	CC	CC	GG	TT	CC	CC	CC	TT	AA	AA	TT	GG	GG	AA	AA	GG	NN	GG	CC	TT	GG
MN03308-4	9	MN03308-4	TT	AA	CC	CC	GG	TT	TT	CC	CC	TT	AA	AA	TT	GG	GG	AA	AA	GG	GG	GG	CC	CC	TT
MN03358-4	9	MN03358-4	TT	AA	CC	CC	GG	TT	TT	CC	CC	TT	AA	AA	TT	GG	GG	AA	AA	GG	GG	GG	CC	CC	TT
MN05141-2	9	MN05141-2	TT	AA	CC	CC	GG	TT	CC	CC	CC	TT	AA	AA	TT	GG	GG	AA	AA	GG	GG	GG	AC	CC	TT
Oklee	9	Oklee	TT	AA	CC	CC	GG	TT	CC	CC	CC	TT	AA	AA	TT	GG	GG	CC	AA	GG	GG	GG	CC	CC	TT
Ulen	9	Ulen	TT	AA	CC	CC	GG	TT	CC	CC	CC	TT	AA	AA	TT	GG	GG	AA	AA	GG	GG	GG	CC	CC	TT
Verde	9	Verde	TT	AA	CC	CC	GG	TT	TT	CC	CC	TT	AA	AA	TT	GG	GG	AA	GG	GG	GG	GG	CC	TT	TT
Choteau	9	Choteau	TT	AA	CC	CC	GG	TT	CC	CC	CC	TT	AA	AA	TT	GG	GG	AA	AA	GG	GG	GG	CC	CC	TT
Fortuna	9	Fortuna	TT	AA	CC	CC	GG	TT	CC	CC	CC	TT	AA	AA	TT	GG	GG	AA	AA	GG	AA	GG	CC	TT	GG
Marquis	9	Marquis	TT	AA	CC	CC	AA	TT	CC	CC	CC	TT	AA	AA	TT	GG	GG	AA	GG	GG	AA	GG	CC	TT	GG
McNeal	9	McNeal	TT	AA	CC	CC	GG	TT	CC	CC	CC	TT	AA	AC	TC	AG	GG	AA	GG	GG	GG	GG	CC	CC	TT
Newana	9	Newana	TT	AA	CC	TT	GG	TT	CC	CC	CC	TT	AA	AA	TT	GG	GG	CC	GG	GG	GG	GG	CC	CC	TT
Rescue	9	Rescue	TT	AA	CC	CC	AA	TT	CC	GG	CC	TT	AA	AA	TT	GG	GG	AA	GG	GG	GG	GG	CC	CC	TT
Vida	9	Vida	TT	AA	CC	CC	AA	TT	TT	GG	CC	TT	AA	AA	TT	GG	GG	AA	AA	GG	GG	GG	CC	CC	TT
BRIGGS	9	BRIGGS	TT	AA	CC	CC	GG	TT	CC	CC	CC	TT	AA	AA	TT	GG	GG	AA	AA	GG	AA	GG	CC	CC	GG
OXEN	9	OXEN	TT	AA	CC	CC	GG	TT	TT	CC	CC	TT	AA	AA	TT	GG	GG	AA	AA	GG	GG	GG	CC	CC	TT
RUSS	9	RUSS	TT	AA	CC	CC	GG	TT	TT	CC	CC	TT	AA	AA	TT	GG	GG	AA	GG	GG	GG	GG	CC	CC	TT
SD3851	9	SD3851	TT	AA	CC	CC	GG	TT	CC	CC	CC	TT	AA	AA	TT	GG	GG	AA	GG	GG	GG	GG	CC	CC	TT
SD3997	9	SD3997	CC	GG	TT	CC	GG	TT	TT	CC	TT	CC	GG	CC	CC	AA	GG	AA	GG	GG	GG	GG	CC	CC	TT
SD4076	9	SD4076	TT	AA	CC	CC	GG	TT	TT	CC	CC	TT	AA	AA	TT	GG	GG	AA	AA	GG	GG	GG	CC	CC	TT
SD4189	9	SD4189	TT	AA	CC	CC	GG	TT	CC	CC	CC	TT	AA	AA	TT	GG	GG	AA	GG	GG	GG	GG	CC	CC	TT
TRAVERSE	9	TRAVERSE	TT	AA	CC	CC	AA	GG	TT	CC	CC	TT	AA	AA	TT	GG	AA	AA	AA	GG	AA	GG	CC	TT	GG
Kelse	9	Kelse	TT	AA	CC	CC	GG	TT	CC	CC	CC	TT	AA	AA	TT	GG	GG	AA	AA	NN	GG	GG	AA	CC	TT
LOUISE	9	LOUISE	TT	AA	CC	CC	AA	GG	CC	CC	CC	TT	AA	AA	TT	GG	GG	AA	AA	GG	GG	GG	CC	CC	TT
Macon	9	Macon	TT	AA	CC	CC	GG	TT	CC	CC	CC	TT	AA	AA	TT	GG	GG	AA	AA	TT	GG	TT	AA	CC	TT
Otis	9	Otis	TT	AA	CC	CC	GG	TT	CC	CC	CC	TT	AA	AA	TT	GG	GG	AA	AA	GG	GG	GG	CC	CC	TT
PENAWAWA	9	PENAWAWA	TT	AA	CC	CC	GG	TT	CC	CC	CC	TT	AA	AA	TT	GG	GG	AA	AA	GG	GG	TT	CC	CC	TT
Tara2002	9	Tara2002	TT	AA	CC	CC	GG	TT	CC	CC	CC	TT	AA	AA	TT	GG	GG	AA	AA	GG	GG	GG	CC	CC	TT
WA8034	9	WA8034	TT	AA	CC	CC	AA	TT	CC	CC	CC	TT	AA	AA	TT	GG	GG	AA	GG	GG	AA	GG	CC	TT	GG
Expresso	9	Expresso	TT	AA	CC	CC	GG	TT	CC	CC	CC	TT	AA	AA	TT	GG	GG	AA	AA	GG	GG	GG	CC	CC	TT
H0800080	9	H0800080	TT	AA	CC	CC	GG	TT	TT	CC	CC	TT	AA	AA	TT	GG	GG	AA	AA	GG	GG	GG	CC	CC	TT
H0800310	9	H0800310	TT	AA	CC	CC	GG	TT	CC	CC	CC	TT	AA	AA	TT	GG	GG	AA	AA	GG	GG	GG	CC	CC	TT
WA8148	9	WA8148	TT	AA	CC	CC	GG	TT	CC	CC	CC	TT	AA	AA	TT	GG	GG	AA	AA	GG	GG	GG	CC	CC	TT
H0900009	9	H0900009	TT	AA	CC	CC	GG	TT	CC	CC	CC	TT	AA	AA	TT	GG	GG	AA	AA	TT	GG	TT	AA	CC	TT
Hollis	9	Hollis	TT	AA	CC	CC	GG	TT	CC	CC	CC	TT	AA	AA	TT	GG	GG	AA	AA	TT	GG	TT	AA	CC	TT
HR07005-3	9	HR07005-3	TT	AA	CC	CC	AA	TT	CC	CC	CC	TT	AA	AA	TT	GG	GG	AA	AA	GG	AA	GG	CC	CC	GG
HR07024-5	9	HR07024-5	TT	AA	CC	CC	GG	TT	CC	CC	CC	TT	AA	AA	TT	GG	GG	AA	GG	TT	AA	TT	AA	CC	GG
HW080169	9	HW080169	TT	AA	CC	CC	GG	TT	CC	CC	CC	TT	AA	AA	TT	GG	GG	AA	AA	GG	GG	GG	CC	CC	TT
Scarlet	9	Scarlet	TT	AA	CC	CC	AA	TT	CC	CC	CC	TT	AA	AA	TT	GG	GG	AA	GG	GG	AA	GG	CC	TT	GG
WA8016	9	WA8016	TT	AA	CC	CC	AA	TT	CC	CC	CC	TT	AA	AA	TT	GG	GG	AA	GG	GG	AA	GG	CC	TT	GG
WA8099	9	WA8099	TT	AA	CC	CC	GG	TT	CC	CC	CC	TT	AA	AA	TT	GG	GG	AA	AA	GG	GG	GG	CC	CC	TT
WA8100	9	WA8100	TT	AA	CC	CC	GG	TT	CC	CC	CC	TT	AA	AA	TT	GG	GG	AA	AA	TT	GG	TT	AA	CC	TT
WA8123	9	WA8123	TT	AA	CC	CC	GG	TT	CC	CC	CC	TT	AA	AA	TT	GG	GG	AA	AA	GG	GG	GG	CC	CC	TT
WA8133	9	WA8133	TT	AA	CC	CC	GG	TT	CC	CC	CC	TT	AA	AA	TT	GG	GG	AA	AA	GG	GG	GG	CC	TT	TT
MN01333-A	9	MN01333-A	TT	AA	CC	CC	GG	TT	CC	CC	CC	TT	AA	AA	TT	GG	GG	AA	GG	GG	AA	GG	CC	TT	GG
MN03169-2-062	9	MN03169-2-062	TT	AA	CC	CC	GG	TT	TT	CC	CC	TT	AA	AA	TT	GG	GG	AA	AA	GG	GG	GG	CC	CC	TT
MN03306-1	9	MN03306-1	TT	AA	CC	CC	GG	TT	CC	CC	CC	TT	AA	AA	TT	GG	GG	AA	AA	GG	GG	GG	CC	CC	TT
MN06018	9	MN06018	TT	AA	CC	CC	GG	TT	TT	CC	CC	TT	AA	AA	TT	GG	GG	AA	GG	GG	GG	GG	CC	CC	TT
MN06028	9	MN06028	TT	AA	CC	CC	GG	TT	TT	CC	CC	TT	AA	AA	TT	GG	GG	CC	GG	GG	GG	GG	CC	CC	TT
MN06075-4	9	MN06075-4	TT	AA	CC	CC	AA	TT	TT	CC	CC	TT	AA	AA	TT	GG	GG	CC	GG	GG	GG	GG	CC	CC	TT
MN07098-6	9	MN07098-6	TT	AA	CC	CC	GG	TT	CC	CC	CC	TT	AA	AA	TT	GG	GG	CC	AA	TT	GG	TT	AA	CC	TT
MN07199-6	9	MN07199-6	TT	AA	CC	CC	GG	TT	CC	CC	CC	TT	AA	AA	TT	GG	GG	AA	GG	GG	GG	GG	CC	CC	TT
MN07338	9	MN07338	TT	AA	CC	CC	GG	TT	CC	CC	CC	TT	AA	AA	TT	GG	GG	CC	GG	GG	GG	GG	CC	NN	TT
MN08013-2	9	MN08013-2	TT	AA	CC	CC	GG	TT	CC	CC	CC	TT	AA	AA	TT	GG	GG	AA	AA	GG	AA	GG	CC	TT	GG
MN08106-6	9	MN08106-6	TT	AA	CC	CC	GG	TT	TT	CC	CC	TT	AA	AA	TT	GG	GG	AA	GG	TT	AA	TT	AA	TT	GG
Rollag	9	Rollag	TT	AA	CC	CC	GG	TT	CC	CC	CC	TT	AA	AA	TT	GG	GG	AA	GG	GG	GG	GG	CC	TT	TT
Tom	9	Tom	TT	AA	CC	CC	GG	TT	TT	CC	CC	TT	AA	AA	TT	GG	GG	AA	AA	GG	GG	GG	CC	TT	TT
ID0696	9	ID0696	TT	AA	CC	CC	GG	TT	CC	CC	CC	TT	AA	AA	TT	GG	GG	AA	AA	GG	GG	GG	CC	TT	TT
IDO440	9	IDO440	TT	AA	CC	CC	GG	TT	CC	CC	CC	TT	AA	AA	TT	GG	GG	AA	AA	GG	GG	GG	CC	CC	TT
IDO488	9	IDO488	TT	AA	CC	CC	GG	TT	CC	CC	CC	TT	AA	AA	TT	GG	GG	AA	AA	GG	GG	TT	CC	CC	TT
IDO560	9	IDO560	TT	AA	CC	CC	GG	TT	CC	CC	CC	TT	AA	AA	TT	GG	GG	AA	AA	GG	GG	GG	CC	TT	TT
IDO582	9	IDO582	TT	AA	CC	CC	GG	TT	CC	CC	CC	TT	AA	AA	TT	GG	GG	AA	AA	GG	GG	GG	CC	CC	TT
IDO694	9	IDO694	TT	AA	CC	CC	GG	TT	CC	CC	CC	TT	AA	AA	TT	GG	GG	AA	NN	GG	GG	NN	NN	CC	TT
IDO702	9	IDO702	TT	AA	CC	CC	GG	TT	CC	CC	CC	TT	AA	AA	TT	GG	GG	AA	AA	TT	GG	TT	AA	CC	TT
IDO851	9	IDO851	TT	AA	CC	CC	GG	TT	CC	CC	CC	TT	AA	AA	TT	GG	GG	AA	AA	GG	GG	GG	CC	CC	TT
IDO852	9	IDO852	TT	AA	CC	CC	GG	TT	CC	CC	CC	TT	AA	AA	TT	GG	GG	AA	AA	GG	GG	GG	CC	CC	TT
IDO854	9	IDO854	TT	AA	CC	CC	GG	TT	CC	CC	CC	TT	AA	AA	TT	GG	GG	AA	AA	GG	GG	GG	CC	CC	TT
IDO858	9	IDO858	TT	AA	CC	CC	GG	TT	CC	CC	CC	TT	AA	AA	TT	GG	GG	CC	AA	GG	GG	GG	CC	CC	TT
IDO868	9	IDO868	TT	AA	CC	CC	GG	TT	CC	CC	CC	TT	AA	AA	TT	GG	GG	AA	AA	GG	GG	GG	CC	CC	TT
Hahan-1RS	9	Hahan-1RS	TT	AA	CC	CC	GG	TT	CC	CC	CC	TT	AA	AA	TT	GG	GG	AA	AA	GG	GG	GG	CC	CC	TT
Hahan-1RSMA	9	Hahan-1RSMA	TT	AA	CC	CC	GG	TT	CC	CC	CC	TT	AA	AA	TT	GG	GG	AA	AA	GG	GG	GG	CC	CC	TT
Attila-1RS	9	Attila-1RS	TT	AA	CC	CC	GG	TT	CC	CC	CC	TT	AA	AA	TT	GG	GG	AA	AA	GG	GG	GG	CC	CC	TT
Attila-1RSMA	9	Attila-1RSMA	TT	AA	CC	CC	GG	TT	CC	CC	CC	TT	AA	AA	TT	GG	GG	AA	AA	GG	GG	GG	CC	CC	TT
Lassik	9	Lassik	TT	AA	CC	CC	GG	TT	CC	CC	CC	TT	AA	AA	TT	GG	GG	AA	AA	GG	GG	GG	CC	CC	TT
UC1682	9	UC1682	TT	AA	CC	CC	GG	TT	CC	CC	CC	TT	AA	AA	TT	GG	GG	AA	AA	TT	GG	TT	AA	TT	TT
Summit_515	9	Summit_515	TT	AA	CC	CC	GG	TT	CC	CC	CC	TT	AA	AA	TT	GG	GG	AA	AA	GG	GG	GG	CC	CC	TT
RSI5_Yr5_Yr15_Gpc_HMW1	9	RSI5_Yr5_Yr15_Gpc_HMW1	TT	AA	CC	CC	GG	TT	CC	CC	CC	TT	AA	AA	TT	GG	GG	AA	AA	GG	GG	TT	AA	CC	TT
UC1679	9	Clear_white_515	TT	AA	CC	CC	GG	TT	CC	CC	CC	TT	AA	AA	TT	GG	GG	AA	AA	GG	GG	GG	CC	CC	TT
Blanca_Grande_515	9	Blanca_Grande_515	TT	AA	CC	CC	GG	TT	CC	CC	CC	TT	AA	AA	TT	GG	GG	AA	AA	GG	GG	GG	CC	CC	TT
UC896_5+10_Lr34_Yr18_Yr5_Gpc	9	UC896_5+10_Lr34_Yr18_Yr5_Gpc	TT	AA	CC	CC	GG	TT	CC	CC	CC	TT	AA	AA	TT	GG	GG	AA	AA	GG	GG	GG	CC	CC	TT
UC1603	9	UC1603	TT	AA	CC	CC	GG	TT	CC	CC	CC	TT	AA	AA	TT	GG	GG	AA	AA	GG	GG	GG	CC	CC	TT
Blanca_Fuerte	9	Blanca_Fuerte	TT	AA	CC	CC	GG	TT	CC	CC	CC	TT	AA	AA	TT	GG	GG	AA	AA	GG	GG	TT	AA	CC	TT
UC1395_Lr34_Yr18	9	UC1395_Lr34_Yr18	TT	AA	CC	CC	GG	TT	CC	CC	CC	TT	AA	AA	TT	GG	GG	AA	AA	GG	GG	GG	CC	CC	TT
UC1552	9	UC1552	TT	AA	CC	CC	AA	GG	CC	CC	CC	TT	AA	AA	TT	GG	GG	AA	AA	GG	GG	GG	CC	TT	TT
UC1554	9	UC1554	TT	AA	CC	CC	AA	GG	CC	CC	CC	TT	AA	AA	TT	GG	GG	AA	AA	GG	GG	GG	CC	TT	TT
UC1599	9	UC1599	TT	AA	CC	CC	GG	TT	CC	CC	CC	TT	AA	AA	TT	GG	GG	AA	AA	GG	GG	GG	CC	CC	TT
UC1601	9	UC1601	TT	AA	CC	CC	GG	TT	CC	CC	CC	TT	AA	AA	TT	GG	GG	AA	AA	GG	GG	GG	CC	CC	TT
UC1602	9	UC1602	TT	AA	CC	CC	GG	TT	CC	CC	CC	TT	AA	AA	TT	GG	GG	AA	AA	GG	GG	GG	CC	CC	TT
UC1616	9	UC1616	TT	AA	CC	CC	GG	TT	CC	CC	CC	TT	AA	AA	TT	GG	GG	AA	AA	TT	GG	TT	AA	CC	TT
UC1618	9	UC1618	TT	AA	CC	CC	GG	TT	CC	CC	CC	TT	AA	AA	TT	GG	GG	AA	AA	GG	GG	GG	CC	CC	TT
UC1642	9	UC1642	TT	AA	CC	CC	GG	TT	CC	CC	CC	TT	AA	AA	TT	GG	GG	AA	AA	TT	GG	TT	AA	CC	TT
10010-20	9	10010-20	TT	AA	CC	CC	GG	TT	CC	CC	CC	TT	AA	AA	TT	GG	GG	AA	AA	GG	GG	GG	CC	CC	TT
10013-1	9	10013-1	TT	AA	CC	CC	GG	TT	CC	CC	CC	TT	AA	AA	TT	GG	GG	AA	GG	GG	GG	GG	CC	CC	TT
UC1683	9	UC1683	TT	AA	CC	CC	GG	TT	CC	CC	CC	TT	AA	AA	TT	GG	GG	AA	AA	GG	GG	GG	CC	CC	TT
10014/7	9	10014/7	TT	AA	CC	CC	GG	TT	CC	CC	CC	TT	AA	AA	TT	GG	GG	AA	AA	TT	GG	TT	AA	CC	TT
RIL203	9	RIL203	TT	AA	CC	CC	GG	TT	CC	CC	CC	TT	AA	AA	TT	GG	GG	AA	GG	GG	GG	GG	CC	CC	TT
RIL29	9	RIL29	TT	AA	CC	CC	GG	TT	CC	CC	CC	TT	AA	AA	TT	GG	GG	AA	GG	GG	GG	GG	CC	CC	TT
AC_Andrew	9	AC_Andrew	TT	AA	CC	CC	GG	TT	CC	CC	CC	TT	AA	AA	TT	GG	GG	AA	AA	GG	GG	GG	CC	CC	TT
AC_Domain	9	AC_Domain	TT	AA	CC	CC	GG	TT	TT	CC	CC	TT	AA	AA	TT	GG	GG	AA	AA	GG	GG	GG	CC	CC	NN
Carberry	9	Carberry	TT	AA	CC	CC	GG	TT	TT	CC	CC	TT	AA	AA	TT	GG	GG	AA	AA	GG	GG	GG	CC	CC	TT
SC80221V2	9	SC80221V2	TT	AA	CC	CC	AA	TT	CC	CC	CC	TT	AA	AA	TT	GG	GG	AA	AA	GG	GG	GG	CC	TT	TT
Roblin	9	Roblin	TT	AA	CC	CC	GG	TT	CC	CC	CC	TT	AA	AA	TT	GG	GG	AA	AA	GG	GG	GG	CC	TT	TT
Selkirk	9	Selkirk	TT	AA	CC	CC	AA	TT	CC	CC	CC	TT	AA	AA	TT	GG	GG	AA	AA	GG	AA	GG	CC	CC	GG
CDC_Kernen	9	CDC_Kernen	TT	AA	CC	CC	GG	TT	CC	CC	CC	TT	AA	AA	TT	GG	GG	AA	AA	GG	GG	GG	CC	TT	TT
CDC_Osler	9	CDC_Osler	TT	AA	CC	CC	GG	TT	CC	CC	CC	TT	AA	AA	TT	GG	GG	AA	AA	GG	GG	GG	CC	TT	TT
CDC_Teal	9	CDC_Teal	TT	AA	CC	CC	GG	TT	CC	CC	CC	TT	AA	AA	TT	GG	GG	AA	AA	GG	GG	GG	CC	TT	TT
CDC_Utmost	9	CDC_Utmost	TT	AA	CC	CC	AA	TT	TT	CC	CC	TT	AA	AA	TT	GG	GG	CC	AA	GG	AA	GG	CC	TT	GG
Glenlea	9	Glenlea	TT	AA	CC	CC	GG	TT	CC	CC	CC	TT	AA	AA	TT	GG	GG	AA	AA	GG	AA	GG	CC	TT	GG
Neepawa	9	Neepawa	TT	AA	CC	CC	AA	TT	CC	CC	CC	TT	AA	AA	TT	GG	GG	AA	AA	GG	GG	GG	CC	TT	TT
AC_Eatonia	9	AC_Eatonia	TT	AA	CC	CC	GG	TT	CC	CC	CC	TT	AA	AA	TT	GG	GG	AA	AA	GG	AA	GG	CC	TT	GG
Lillian	9	Lillian	TT	AA	CC	CC	AA	TT	CC	CC	CC	TT	AA	AA	TT	GG	GG	AA	AA	GG	AA	GG	CC	TT	GG
Stettler	9	Stettler	TT	AA	CC	CC	GG	TT	TT	CC	CC	TT	AA	AA	TT	GG	GG	AA	AA	GG	GG	GG	CC	CC	TT
SELECT	9	SELECT	TT	AA	CC	CC	AA	GG	CC	CC	CC	TT	AA	AA	TT	GG	GG	AA	AA	GG	AA	GG	CC	TT	GG
SD4023	9	SD4023	TT	AA	CC	CC	AA	GG	TT	CC	CC	TT	AA	AA	TT	GG	GG	AA	GG	GG	GG	GG	CC	CC	TT
SD4165	9	SD4165	TT	AA	CC	CC	AA	TT	TT	CC	CC	TT	AA	AA	TT	GG	GG	AA	GG	GG	GG	GG	CC	CC	TT
SD4178	9	SD4178	TT	AA	CC	CC	GG	TT	TT	CC	CC	TT	AA	AA	TT	GG	GG	AA	AA	GG	AA	GG	CC	CC	GG
SD4181	9	SD4181	TT	AA	CC	CC	GG	TT	TT	CC	CC	TT	AA	AA	TT	GG	GG	AA	AA	GG	GG	GG	CC	CC	TT
SD4199	9	SD4199	TT	AA	CC	CC	GG	TT	CC	CC	CC	TT	AA	AA	TT	GG	GG	AA	AA	GG	AA	GG	CC	CC	GG
SD4213	9	SD4213	TT	AA	CC	CC	GG	TT	TT	CC	CC	TT	AA	AA	TT	GG	GG	AA	AA	GG	AA	GG	CC	CC	GG
SD4215	9	SD4215	TT	AA	CC	TT	GG	TT	TT	CC	CC	TT	AA	AA	TT	GG	GG	AA	AA	GG	AA	GG	CC	CC	GG
SD4218	9	SD4218	TT	AA	CC	TT	GG	TT	TT	CC	CC	TT	AA	AA	TT	GG	AA	AA	AA	GG	AA	GG	CC	CC	GG
SD4243	9	SD4243	TT	AA	CC	CC	GG	TT	CC	CC	CC	TT	AA	AA	TT	GG	GG	AA	AA	GG	AA	GG	CC	CC	GG
SD4250	9	SD4250	TT	AA	CC	CC	GG	TT	TT	CC	CC	TT	AA	AA	TT	GG	GG	AA	AA	GG	AA	GG	CC	CC	GG
SD4253	9	SD4253	TT	AA	CC	CC	GG	TT	TT	CC	CC	TT	AA	AA	TT	GG	GG	AA	AA	GG	GG	GG	CC	CC	TT
SD4264	9	SD4264	TT	AA	CC	CC	GG	TT	TT	CC	CC	TT	AA	AA	TT	GG	GG	AA	AA	TT	GG	GG	CC	CC	TT
SD4265	9	SD4265	TT	AA	CC	CC	GG	TT	CC	CC	CC	TT	AA	AA	TT	GG	GG	AA	AA	GG	AA	GG	CC	CC	GG
SD4271	9	SD4271	TT	AA	CC	CC	GG	TT	CC	CC	CC	TT	AA	AA	TT	GG	GG	AA	AA	TT	AA	TT	AA	TT	GG
SD4277	9	SD4277	TT	AA	CC	CC	GG	TT	CC	CC	CC	TT	AA	AA	TT	GG	GG	AA	AA	GG	AA	GG	CC	CC	GG
SD4280	9	SD4280	TT	AA	CC	CC	GG	TT	CC	CC	CC	TT	AA	AA	TT	GG	GG	AA	AG	GG	GG	GG	CC	CC	TT
MT0802	9	MT0802	TT	GG	TT	TT	GG	TT	TT	CC	CC	TT	AA	CC	CC	AA	GG	AA	AA	GG	GG	GG	CC	CC	TT
Duclair	9	Duclair	TT	AA	CC	CC	GG	TT	CC	GG	CC	TT	AA	AA	TT	GG	GG	AA	AA	GG	GG	GG	CC	CC	TT
MT1002	9	MT1002	TT	AA	CC	CC	AA	TT	CC	CC	CC	TT	AA	AA	TT	GG	GG	AA	AA	GG	GG	GG	CC	CC	TT
MT1016	9	MT1016	TT	GG	TT	CC	GG	TT	CC	CC	CC	TT	AA	CC	CC	AA	GG	AA	AA	GG	GG	GG	CC	CC	TT
MT1020	9	MT1020	TT	AA	NN	CC	GG	TT	CC	CC	CC	TT	AA	AC	TC	AG	GG	AA	GG	GG	GG	GG	CC	CC	TT
MT1027	9	MT1027	TT	AA	CC	CC	GG	TT	CC	CC	CC	TT	AA	AA	TT	GG	GG	AA	AA	GG	GG	GG	CC	CC	TT
MT1053	9	MT1053	TT	AA	CC	CC	AA	TT	TT	GG	CC	TT	AA	AA	TT	GG	GG	AA	AA	GG	GG	GG	CC	TT	TT
MTHW1069	9	MTHW1069	TT	AA	CC	CC	GG	TT	CC	CC	CC	TT	AA	AA	TT	GG	GG	AA	AA	GG	GG	GG	CC	CC	TT
MT0861	9	MT0861	TT	AA	CC	CC	AA	TT	CC	GG	CC	TT	AA	AA	TT	GG	GG	AA	AA	GG	GG	GG	CC	CC	TT
MT0921	9	MT0921	TT	AA	CC	CC	GG	TT	CC	CC	CC	TT	AA	AA	TT	GG	GG	AA	AA	GG	GG	GG	CC	CC	TT
MT0945	9	MT0945	TT	AA	CC	CC	GG	TT	CC	GG	CC	TT	AA	AA	TT	GG	GG	AA	GG	GG	GG	GG	CC	CC	TT
CAP151-3	9	CAP151-3	TT	AA	CC	CC	GG	TT	CC	CC	CC	TT	AA	AA	TT	GG	GG	AA	GG	GG	GG	GG	CC	CC	TT
CAP34-1	9	CAP34-1	TT	AA	CC	CC	GG	TT	CC	CC	CC	TT	AA	AA	TT	GG	GG	AA	AA	GG	GG	GG	CC	CC	TT
MTHW0771	9	MTHW0771	TT	AA	CC	CC	GG	TT	CC	CC	CC	TT	AA	AA	TT	GG	GG	AA	AA	GG	GG	GG	CC	CC	TT
MT0813	9	MT0813	TT	AA	CC	CC	GG	TT	CC	CC	CC	TT	AA	AA	TT	GG	GG	AA	AA	GG	GG	GG	CC	CC	TT
MTHW0867	9	MTHW0867	TT	AA	CC	CC	GG	TT	CC	CC	CC	TT	AA	AA	TT	GG	GG	AA	GG	GG	GG	GG	CC	CC	TT
Alikat	9	Alikat	TT	AA	CC	CC	AA	TT	CC	CC	CC	TT	AA	AA	TT	GG	GG	AA	AA	GG	GG	GG	CC	TT	TT
BW947	9	BW947	TT	AA	CC	CC	GG	TT	CC	CC	CC	TT	AA	AA	TT	GG	GG	AA	AA	GG	GG	GG	CC	TT	TT
Laser	9	Laser	CC	AA	CC	CC	AA	TT	CC	CC	TT	CC	GG	AA	TT	GG	GG	AA	AA	TT	AA	TT	AA	TT	GG
McKenzie	9	McKenzie	TT	AA	CC	CC	GG	TT	CC	CC	CC	TT	AA	AA	TT	GG	GG	AA	AA	GG	GG	GG	CC	CC	TT
Park	9	Park	TT	AA	CC	CC	AA	GG	CC	CC	CC	TT	AA	AA	TT	GG	GG	AA	AA	GG	AA	GG	CC	TT	GG
PT765	9	PT765	TT	AA	CC	CC	AA	TT	TT	CC	CC	TT	AA	AA	TT	GG	GG	CC	AA	GG	AA	GG	CC	TT	GG
Sadash	9	Sadash	TT	AA	CC	CC	GG	TT	CC	CC	CC	TT	AA	AA	TT	GG	GG	CC	AA	GG	GG	GG	CC	CC	TT
Harvest	9	Harvest	TT	AA	CC	CC	GG	TT	TT	CC	CC	TT	AA	AA	TT	GG	GG	AA	AA	GG	GG	GG	CC	CC	TT
Unity	9	Unity	TT	AA	CC	CC	GG	TT	CC	CC	CC	TT	AA	AA	TT	GG	GG	AA	AA	GG	GG	GG	CC	CC	TT
Snowbird	9	Snowbird	TT	AA	CC	CC	AA	TT	TT	CC	CC	TT	AA	AA	TT	GG	GG	AA	AA	GG	GG	GG	CC	CC	TT
Superb	9	Superb	TT	AA	CC	CC	GG	TT	TT	CC	CC	TT	AA	AA	TT	GG	GG	AA	AA	GG	GG	GG	CC	CC	TT
Waskada	9	Waskada	TT	AA	CC	CC	GG	TT	TT	CC	CC	TT	AA	AA	TT	GG	GG	AA	AA	GG	GG	GG	CC	CC	TT
Snowstar	9	Snowstar	TT	AA	CC	CC	GG	TT	TT	CC	CC	TT	AA	AA	TT	GG	GG	AA	AA	GG	AA	GG	CC	CC	GG
Glencross	9	Glencross	TT	AA	CC	CC	GG	TT	CC	CC	CC	TT	AA	AA	TT	GG	GG	AA	AA	GG	AA	GG	CC	TT	GG
Kane	9	Kane	TT	AA	CC	CC	GG	TT	CC	CC	CC	TT	AA	AA	TT	GG	GG	AA	AA	GG	GG	GG	CC	CC	TT
CDN_Bison	9	CDN_Bison	TT	AA	CC	CC	GG	TT	CC	CC	CC	TT	AA	AA	TT	GG	GG	AA	AA	GG	AA	GG	CC	TT	GG
9223	9	9223	TT	AA	CC	CC	AA	GG	CC	CC	CC	TT	AA	AA	TT	GG	GG	AA	AA	GG	GG	GG	CC	CC	TT
9228	9	9228	TT	AA	CC	CC	GG	TT	CC	CC	CC	TT	AA	AA	TT	GG	GG	AA	AA	GG	GG	GG	CC	CC	TT
9229	9	9229	TT	AA	CC	CC	GG	TT	CC	CC	CC	TT	AA	AA	TT	GG	GG	AA	AA	GG	GG	GG	CC	CC	TT
9232	9	9232	TT	AA	CC	CC	GG	TT	CC	CC	CC	TT	AA	AA	TT	GG	GG	AA	AA	GG	GG	GG	CC	CC	TT
9233	9	9233	TT	AA	CC	CC	GG	TT	CC	CC	CC	TT	AA	AA	TT	GG	GG	AA	AA	GG	GG	GG	CC	CC	TT
9242	9	9242	TT	AA	CC	CC	GG	TT	CC	CC	CC	TT	AA	AA	TT	GG	GG	AA	AA	GG	GG	GG	CC	CC	TT
9240	9	9240	TT	AA	CC	CC	GG	TT	CC	CC	CC	TT	AA	AA	TT	GG	AA	CC	AA	GG	GG	GG	CC	CC	TT
9241	9	9241	TT	AA	CC	CC	GG	TT	CC	CC	CC	TT	AA	AA	TT	GG	GG	AA	AA	GG	GG	GG	CC	CC	TT
9246	9	9246	TT	AA	CC	CC	GG	TT	CC	CC	CC	TT	AA	AA	TT	GG	GG	AA	AA	TT	GG	TT	AA	CC	TT
9254	9	9254	TT	AA	CC	CC	GG	TT	CC	CC	CC	TT	AA	AA	TT	GG	GG	CC	AA	TT	GG	TT	AA	CC	TT
9256	9	9256	TT	AA	CC	CC	AA	TT	CC	CC	CC	TT	AA	AA	TT	GG	AA	CC	AA	GG	GG	GG	CC	CC	TT
9252	9	9252	TT	AA	CC	CC	GG	TT	CC	CC	CC	TT	AA	AA	TT	GG	AA	CC	AA	GG	GG	GG	CC	CC	TT
9248	9	9248	TT	AA	CC	CC	GG	TT	CC	CC	CC	TT	AA	AA	TT	GG	GG	AA	AA	GG	GG	GG	CC	CC	TT
9247	9	9247	TT	AA	CC	CC	GG	TT	CC	CC	CC	TT	AA	AA	TT	GG	GG	AA	GG	GG	GG	GG	CC	CC	TT
9249	9	9249	TT	AA	CC	CC	GG	TT	CC	CC	CC	TT	AA	AA	TT	GG	GG	AA	AA	GG	GG	GG	CC	CC	TT
9261	9	9261	TT	AA	CC	CC	GG	TT	CC	CC	CC	TT	AA	AA	TT	GG	GG	AA	AA	TT	GG	TT	AA	CC	TT
Berkut	9	Berkut	TT	AA	CC	CC	GG	TT	CC	CC	CC	TT	AA	AA	TT	GG	GG	AA	AA	TT	GG	TT	AA	CC	TT
9258	9	9258	TT	AA	CC	CC	GG	TT	CC	CC	CC	TT	AA	AA	TT	GG	GG	AA	AA	TT	GG	TT	AA	CC	TT
9259	9	9259	TT	AA	CC	CC	GG	TT	CC	CC	CC	TT	AA	AA	TT	GG	AA	AA	AA	GG	GG	GG	CC	CC	TT
9260	9	9260	TT	AA	CC	CC	GG	TT	CC	CC	CC	TT	AA	AA	TT	GG	GG	AA	AA	GG	GG	GG	CC	CC	TT
PI610750	NA	PI610750	CC	GG	TT	CC	AA	TT	CC	GG	TT	CC	GG	CC	CC	AA	GG	AA	GG	GG	GG	GG	CC	CC	TT
WHITEBIRD	NA	WHITEBIRD	TT	AA	CC	CC	GG	TT	CC	CC	CC	TT	AA	AA	TT	GG	GG	AA	AA	GG	GG	GG	CC	CC	TT
CDC_Stanley	NA	CDC_Stanley	TT	AA	CC	CC	AA	TT	CC	CC	CC	TT	AA	AA	TT	GG	GG	AA	AA	GG	GG	GG	CC	TT	TT
SD4112	NA	SD4112	TT	AA	CC	CC	GG	TT	TT	CC	CC	TT	AA	AA	TT	GG	GG	AA	AA	GG	GG	GG	CC	CC	TT
5600HR	NA	5600HR	TT	AA	CC	CC	AA	TT	CC	CC	CC	TT	AA	AA	TT	GG	GG	AA	AA	GG	GG	GG	CC	TT	TT

## Sheet: TRTTF R alleles
Lines are sorted by 'TRTTF_Linear_Score'.		SNP	wsnp_Ra_c3996_7334169	wsnp_Ex_c6604_11441257	wsnp_Ex_c6604_11441822	wsnp_Ex_rep_c67563_66193104	wsnp_JD_c1119_1642176	wsnp_Ex_c9779_16145653	Excalibur_c31801_752	wsnp_CAP11_c2142_1128735	BobWhite_c15849_189	wsnp_BE496826A_Ta_2_2	Kukri_c87556_380	Tdurum_contig12749_255	Excalibur_c49234_475	BS00066039_51	BS00037487_51	RFL_Contig3885_1183	Tdurum_contig19615_188	TA001473-0980	BS00093740_51	BS00084305_51	BS00084304_51	Tdurum_contig56188_569	BS00013901_51	BS00093736_51	IAAV2452	Kukri_c14968_674	BS00066398_51	RAC875_c79370_378	Kukri_c7647_1122	RAC875_c10659_570	Kukri_c3181_2340	wsnp_RFL_Contig4025_4499792	Excalibur_c30378_344	RAC875_c3672_705	Excalibur_c12085_276	RAC875_c4668_771	Kukri_c3009_1374	Tdurum_contig63703_1237	Tdurum_contig12045_246	BS00083630_51	Tdurum_contig12045_613	IAAV661	BobWhite_rep_c52979_181	Excalibur_c20597_569	IAAV9150	Kukri_c3009_1702	Tdurum_contig63703_1143
Line	TRTTF_Linear_Score	Alleles	A/G	T/C	T/C	T/C	T/C	T/C	A/G	A/G	T/C	T/C	A/G	T/C	T/C	A/G	A/G	T/C	A/G	T/C	T/C	T/G	T/C	A/G	T/C	T/G	T/C	T/C	T/C	T/C	A/G	A/G	T/G	A/C	A/C	A/G	T/C	T/C	T/C	T/C	T/C	T/G	A/G	T/C	T/C	T/C	T/C	T/C	A/G
9240	0	9240	AA	CC	CC	CC	CC	CC	GG	AA	CC	CC	AA	CC	TT	GG	AA	CC	AA	CC	TT	TT	CC	GG	TT	TT	TT	TT	CC	CC	GG	GG	TT	CC	CC	GG	TT	TT	CC	CC	CC	TT	AA	CC	TT	TT	CC	CC	AA
Winchester	1	Winchester	GG	TT	TT	TT	TT	CC	GG	AA	TT	CC	GG	CC	CC	GG	AA	CC	AA	TT	CC	GG	TT	AA	CC	GG	CC	CC	TT	TT	AA	AA	GG	CC	CC	GG	TT	TT	CC	CC	CC	TT	AA	CC	TT	TT	TT	TT	GG
9263	1	9263	GG	TT	TT	TT	TT	CC	GG	GG	TT	CC	GG	CC	CC	GG	AA	CC	AA	CC	TT	NN	NN	GG	TT	TT	TT	TT	CC	CC	GG	GG	GG	CC	CC	GG	TT	TT	CC	CC	CC	TT	AA	CC	TT	TT	TT	TT	GG
RIL203	2	RIL203	GG	TT	TT	CC	CC	CC	GG	GG	TT	CC	GG	CC	CC	GG	AA	CC	AA	CC	TT	NN	NN	AA	CC	GG	CC	CC	TT	TT	GG	GG	GG	CC	CC	GG	TT	TT	CC	CC	CC	TT	AA	CC	TT	TT	TT	TT	GG
UC1603	3	UC1603	GG	NN	NN	NN	NN	CC	GG	NN	TT	NN	GG	CC	CC	GG	AA	CC	AA	TT	CC	GG	TT	AA	CC	GG	CC	CC	TT	TT	AA	AA	GG	NN	CC	GG	TT	TT	CC	CC	CC	TT	AA	CC	TT	TT	TT	TT	GG
UC1554	3	UC1554	GG	TT	TT	CC	CC	CC	GG	GG	CC	CC	GG	CC	CC	GG	AA	CC	AA	TT	CC	GG	TT	AA	CC	GG	CC	CC	TT	TT	AA	AA	GG	CC	AA	AA	TT	TT	CC	CC	CC	TT	AA	CC	TT	TT	TT	TT	GG
SD4243	3	SD4243	GG	CC	CC	CC	CC	CC	AA	AA	TT	CC	GG	CC	CC	GG	AA	CC	AA	TT	CC	GG	TT	AA	CC	GG	CC	CC	TT	TT	AA	AA	GG	CC	AA	AA	TT	TT	CC	CC	CC	TT	AA	CC	TT	TT	TT	TT	GG
Peace	3	Peace	GG	TT	TT	CC	CC	CC	GG	GG	TT	CC	AA	CC	NN	AA	GG	TT	GG	TT	CC	GG	TT	AA	CC	GG	CC	CC	TT	TT	AA	AA	NN	CC	CC	GG	TT	TT	CC	CC	CC	TT	AA	CC	CC	TT	TT	TT	GG
9252	3	9252	AA	TT	TT	TT	TT	CC	GG	GG	TT	CC	AA	CC	TT	GG	AA	CC	AA	CC	TT	TT	CC	GG	TT	TT	TT	TT	CC	CC	GG	GG	TT	CC	AA	AA	TT	TT	CC	CC	CC	TT	AA	CC	TT	TT	CC	CC	AA
PI610750	4	PI610750	GG	TT	TT	CC	CC	CC	GG	GG	TT	CC	AA	CC	TT	GG	AA	CC	AA	CC	TT	TT	CC	GG	TT	TT	TT	TT	CC	CC	GG	GG	TT	CC	AA	AA	TT	TT	CC	CC	CC	TT	AA	CC	TT	TT	TT	TT	GG
Oklee	4	Oklee	AA	CC	CC	TT	TT	CC	AA	AA	TT	CC	AA	CC	TT	GG	AA	CC	AA	CC	TT	TT	CC	GG	TT	TT	TT	TT	CC	CC	GG	GG	TT	CC	CC	GG	CC	CC	TT	TT	TT	GG	GG	TT	CC	CC	CC	CC	AA
Hi-Line	4	Hi-Line	GG	TT	TT	TT	TT	CC	GG	GG	TT	CC	GG	CC	CC	GG	AA	CC	AA	TT	CC	GG	TT	AA	CC	GG	CC	CC	TT	TT	AA	AA	GG	AA	CC	GG	TT	TT	CC	CC	CC	TT	AA	CC	TT	TT	TT	TT	GG
Kelse	4	Kelse	GG	TT	TT	TT	TT	CC	GG	GG	TT	CC	GG	CC	CC	GG	AA	CC	AA	TT	CC	GG	TT	AA	CC	GG	CC	CC	TT	TT	AA	AA	GG	CC	AA	AA	TT	TT	CC	CC	CC	TT	AA	CC	TT	TT	TT	TT	GG
LOUISE	4	LOUISE	GG	TT	TT	TT	TT	CC	GG	GG	TT	CC	GG	CC	CC	GG	AA	CC	AA	TT	CC	GG	TT	AA	CC	GG	CC	CC	TT	TT	AA	AA	GG	CC	AA	AA	TT	TT	CC	CC	CC	TT	AA	CC	TT	TT	TT	TT	GG
H0900009	4	H0900009	AA	CC	CC	CC	CC	CC	GG	AA	CC	CC	GG	CC	CC	GG	AA	CC	AA	TT	CC	GG	TT	AA	CC	GG	CC	CC	TT	TT	AA	AA	GG	CC	AA	AA	TT	TT	CC	CC	CC	TT	AA	CC	CC	TT	CC	CC	AA
MN03306-1	4	MN03306-1	AA	CC	CC	CC	CC	CC	AA	AA	CC	CC	AA	CC	TT	GG	AA	CC	AA	CC	TT	TT	CC	GG	TT	TT	TT	TT	CC	CC	GG	GG	TT	CC	CC	GG	CC	CC	TT	TT	TT	GG	GG	TT	CC	CC	CC	CC	AA
Hahan-1RSMA	4	Hahan-1RSMA	GG	TT	TT	CC	CC	CC	GG	GG	TT	CC	AA	CC	TT	GG	AA	CC	AA	CC	TT	TT	CC	GG	TT	TT	TT	TT	CC	CC	GG	GG	TT	CC	AA	AA	TT	TT	CC	CC	CC	TT	AA	CC	TT	TT	TT	TT	GG
Attila-1RS	4	Attila-1RS	GG	TT	TT	CC	CC	CC	GG	GG	TT	CC	AA	CC	TT	GG	AA	CC	AA	CC	TT	TT	CC	GG	TT	TT	TT	TT	CC	CC	GG	GG	TT	CC	AA	AA	TT	TT	CC	CC	CC	TT	AA	CC	TT	TT	TT	TT	GG
Lassik	4	Lassik	GG	TT	TT	TT	TT	CC	GG	GG	TT	CC	GG	CC	CC	GG	AA	CC	AA	TT	CC	GG	TT	AA	CC	GG	CC	CC	TT	TT	AA	AA	GG	CC	CC	GG	TT	TT	CC	CC	CC	TT	AA	CC	TT	TT	TT	TT	GG
UC1395_Lr34_Yr18	4	UC1395_Lr34_Yr18	GG	TT	TT	TT	TT	CC	GG	GG	TT	CC	GG	CC	CC	GG	AA	CC	AA	TT	CC	GG	TT	AA	CC	GG	CC	CC	TT	TT	AA	AA	GG	CC	CC	GG	TT	TT	CC	CC	CC	TT	AA	CC	TT	TT	TT	TT	GG
SD4112	4	SD4112	AA	CC	CC	CC	CC	CC	GG	AA	TT	CC	GG	CC	CC	GG	AA	CC	AA	TT	CC	GG	TT	AA	CC	GG	CC	CC	TT	TT	AA	AA	GG	CC	AA	AA	TT	TT	CC	CC	CC	TT	AA	CC	CC	TT	CC	CC	AA
9228	4	9228	AA	CC	CC	CC	CC	CC	GG	AA	TT	CC	GG	CC	CC	GG	AA	CC	AA	TT	CC	GG	TT	AA	CC	GG	CC	CC	TT	TT	AA	AA	GG	CC	CC	GG	TT	TT	CC	CC	CC	TT	AA	CC	TT	TT	CC	CC	AA
Laura	5	Laura	GG	TT	TT	TT	TT	CC	GG	GG	TT	CC	GG	CC	CC	AA	GG	TT	GG	TT	CC	GG	TT	AA	CC	GG	CC	CC	TT	TT	AA	AA	GG	AA	CC	GG	TT	TT	CC	CC	CC	TT	AA	CC	TT	TT	TT	TT	GG
RL4137	5	RL4137	GG	TT	TT	TT	TT	CC	GG	GG	TT	CC	GG	CC	CC	GG	AA	CC	AA	TT	CC	GG	TT	AA	CC	GG	CC	CC	TT	TT	AA	AA	GG	CC	CC	GG	TT	TT	CC	CC	CC	TT	AA	CC	TT	TT	TT	TT	GG
IDO377s	5	IDO377s	GG	TT	TT	TT	TT	CC	GG	GG	TT	CC	GG	CC	CC	GG	AA	CC	AA	TT	CC	GG	TT	AA	CC	GG	CC	CC	TT	TT	AA	AA	GG	CC	CC	GG	TT	TT	CC	CC	CC	TT	AA	CC	TT	TT	TT	TT	GG
UC1110	5	UC1110	GG	TT	TT	TT	TT	CC	GG	GG	TT	NN	GG	CC	CC	GG	AA	CC	AA	CC	TT	NN	NN	AA	CC	GG	CC	CC	TT	TT	GG	GG	GG	CC	CC	GG	TT	TT	CC	CC	CC	TT	AA	CC	TT	TT	TT	TT	GG
UC1551	5	UC1551	GG	TT	TT	TT	TT	CC	GG	GG	TT	CC	GG	CC	CC	GG	AA	CC	AA	TT	CC	GG	TT	AA	CC	GG	CC	CC	TT	TT	AA	AA	GG	CC	AA	AA	TT	TT	CC	CC	CC	TT	AA	CC	TT	TT	TT	TT	GG
Jefferson	5	Jefferson	AA	NN	NN	NN	NN	CC	GG	AA	TT	TT	GG	CC	CC	GG	AA	CC	AA	TT	CC	GG	TT	AA	CC	GG	CC	CC	TT	TT	AA	AA	GG	AA	CC	GG	CC	CC	TT	TT	TT	GG	GG	TT	CC	CC	CC	CC	AA
Jerome	5	Jerome	GG	TT	TT	TT	TT	CC	GG	GG	TT	CC	GG	CC	CC	GG	AA	CC	AA	TT	CC	GG	TT	AA	CC	GG	CC	CC	TT	TT	AA	AA	GG	NN	AA	AA	TT	TT	CC	CC	CC	TT	AA	CC	TT	TT	TT	TT	GG
Lolo	5	Lolo	GG	TT	TT	TT	TT	CC	GG	GG	TT	CC	GG	CC	CC	GG	AA	CC	AA	TT	CC	GG	TT	AA	CC	GG	CC	CC	TT	TT	AA	AA	GG	CC	CC	GG	TT	TT	CC	CC	CC	TT	AA	CC	TT	TT	TT	TT	GG
UI_Lochsa	5	UI_Lochsa	GG	TT	TT	TT	TT	CC	GG	GG	TT	CC	GG	CC	CC	GG	AA	CC	AA	TT	CC	GG	TT	AA	CC	GG	CC	CC	TT	TT	AA	AA	GG	CC	AA	AA	TT	TT	CC	CC	CC	TT	AA	CC	TT	TT	TT	TT	GG
MN03308-4	5	MN03308-4	AA	CC	CC	TT	TT	CC	AA	AA	TT	CC	AA	CC	TT	GG	AA	CC	AA	CC	TT	TT	CC	GG	TT	TT	TT	TT	CC	CC	GG	GG	TT	CC	CC	GG	CC	CC	TT	TT	TT	GG	GG	TT	CC	CC	CC	CC	AA
BRIGGS	5	BRIGGS	GG	TT	TT	TT	TT	CC	GG	GG	TT	CC	GG	CC	CC	GG	AA	CC	AA	TT	CC	GG	TT	AA	CC	GG	CC	CC	TT	TT	AA	AA	GG	AA	AA	AA	TT	TT	CC	CC	CC	TT	AA	CC	TT	TT	TT	TT	GG
OXEN	5	OXEN	GG	TT	TT	TT	TT	CC	GG	GG	TT	CC	GG	CC	CC	GG	AA	CC	AA	TT	CC	GG	TT	AA	CC	GG	CC	CC	TT	TT	AA	AA	GG	NN	CC	GG	TT	TT	CC	CC	CC	TT	AA	CC	TT	TT	TT	TT	GG
SD3997	5	SD3997	GG	TT	TT	TT	TT	CC	GG	GG	TT	CC	GG	CC	CC	GG	AA	CC	AA	TT	CC	GG	TT	AA	CC	GG	CC	CC	TT	TT	AA	AA	GG	CC	CC	GG	TT	TT	CC	CC	CC	TT	AA	CC	TT	TT	TT	TT	GG
Macon	5	Macon	GG	TT	TT	TT	TT	CC	GG	GG	TT	CC	GG	CC	CC	GG	AA	CC	AA	TT	CC	GG	TT	AA	CC	GG	CC	CC	TT	TT	AA	AA	GG	CC	AA	AA	TT	TT	CC	CC	CC	TT	AA	CC	TT	TT	TT	TT	GG
Otis	5	Otis	GG	TT	TT	TT	TT	CC	GG	GG	TT	CC	GG	CC	CC	GG	AA	CC	AA	TT	CC	GG	TT	AA	CC	GG	CC	CC	TT	TT	AA	AA	GG	CC	CC	GG	TT	TT	CC	CC	CC	TT	AA	CC	TT	TT	TT	TT	GG
PENAWAWA	5	PENAWAWA	GG	TT	TT	TT	TT	CC	GG	GG	TT	CC	GG	CC	CC	GG	AA	CC	AA	TT	CC	GG	TT	AA	CC	GG	CC	CC	TT	TT	AA	AA	GG	CC	CC	GG	TT	TT	CC	CC	CC	TT	AA	CC	TT	TT	TT	TT	GG
Tara2002	5	Tara2002	AA	CC	CC	TT	TT	CC	GG	GG	TT	CC	GG	CC	CC	GG	AA	CC	AA	TT	CC	GG	TT	AA	CC	GG	CC	CC	TT	TT	AA	AA	GG	CC	CC	GG	CC	CC	TT	TT	TT	GG	GG	TT	CC	CC	CC	CC	AA
H0800310	5	H0800310	GG	TT	TT	TT	TT	CC	GG	GG	TT	CC	GG	CC	CC	GG	AA	CC	AA	TT	CC	GG	TT	AA	CC	GG	CC	CC	TT	TT	AA	AA	GG	CC	CC	GG	TT	TT	CC	CC	CC	TT	AA	CC	TT	TT	TT	TT	GG
WA8148	5	WA8148	GG	TT	TT	TT	TT	CC	GG	GG	TT	CC	GG	CC	CC	GG	AA	CC	AA	TT	CC	GG	TT	AA	CC	GG	CC	CC	TT	TT	AA	AA	GG	AA	CC	GG	TT	TT	CC	CC	CC	TT	AA	CC	TT	TT	TT	TT	GG
WA8099	5	WA8099	AA	CC	CC	TT	TT	CC	GG	GG	TT	CC	GG	CC	CC	GG	AA	CC	AA	TT	CC	GG	TT	AA	CC	GG	CC	CC	TT	TT	AA	AA	GG	CC	CC	GG	CC	CC	TT	TT	TT	GG	GG	TT	CC	CC	CC	CC	AA
WA8100	5	WA8100	GG	TT	TT	TT	TT	CC	GG	GG	TT	CC	GG	CC	CC	GG	AA	CC	AA	TT	CC	GG	TT	AA	CC	GG	CC	CC	TT	TT	AA	AA	GG	CC	AA	AA	TT	TT	CC	CC	CC	TT	AA	CC	TT	TT	TT	TT	GG
WA8123	5	WA8123	GG	TT	TT	TT	TT	CC	GG	GG	TT	CC	GG	CC	CC	GG	AA	CC	AA	TT	CC	GG	TT	AA	CC	GG	CC	CC	TT	TT	AA	AA	GG	CC	CC	GG	TT	TT	CC	CC	CC	TT	AA	CC	TT	TT	TT	TT	GG
WA8133	5	WA8133	GG	TT	TT	TT	TT	CC	GG	GG	TT	CC	GG	CC	CC	GG	AA	CC	AA	TT	CC	GG	TT	AA	CC	GG	CC	CC	TT	TT	AA	AA	GG	CC	CC	GG	TT	TT	CC	CC	CC	TT	AA	CC	TT	TT	TT	TT	GG
MN07338	5	MN07338	AA	CC	CC	CC	CC	CC	GG	AA	CC	TT	GG	CC	CC	GG	AA	CC	AA	TT	CC	GG	TT	AA	CC	GG	CC	CC	TT	TT	AA	AA	GG	CC	AA	AA	CC	CC	TT	TT	TT	GG	GG	TT	CC	CC	CC	CC	AA
ID0696	5	ID0696	GG	TT	TT	TT	TT	CC	GG	GG	TT	CC	GG	CC	CC	GG	AA	CC	AA	TT	CC	GG	TT	AA	CC	GG	CC	CC	TT	TT	AA	AA	GG	CC	CC	GG	TT	TT	CC	CC	CC	TT	AA	CC	TT	TT	TT	TT	GG
IDO702	5	IDO702	GG	TT	TT	TT	TT	CC	GG	AA	TT	CC	GG	CC	CC	GG	AA	CC	AA	TT	CC	GG	TT	AA	CC	GG	CC	CC	TT	TT	AA	AA	GG	AA	CC	GG	TT	TT	CC	CC	CC	TT	AA	CC	TT	TT	TT	TT	GG
IDO858	5	IDO858	GG	TT	TT	TT	NN	CC	GG	GG	TT	CC	GG	CC	CC	GG	AA	CC	AA	TT	CC	GG	TT	AA	CC	GG	CC	CC	TT	TT	AA	AA	GG	CC	CC	GG	TT	TT	CC	CC	CC	TT	AA	CC	TT	TT	TT	TT	GG
IDO868	5	IDO868	AA	NN	NN	CC	CC	NN	GG	NN	CC	CC	GG	CC	CC	GG	AA	CC	AA	TT	CC	GG	TT	AA	CC	GG	CC	CC	TT	TT	AA	AA	GG	AA	CC	GG	TT	TT	CC	CC	CC	TT	AA	CC	CC	TT	CC	CC	AA
Hahan-1RS	5	Hahan-1RS	GG	TT	TT	CC	CC	CC	GG	GG	TT	CC	AA	CC	TT	GG	AA	CC	AA	CC	TT	TT	CC	GG	TT	TT	TT	TT	CC	CC	GG	GG	TT	CC	AA	AA	TT	TT	CC	CC	CC	TT	AA	CC	TT	TT	TT	TT	GG
UC1682	5	UC1682	AA	CC	CC	CC	CC	CC	GG	AA	TT	CC	GG	CC	CC	GG	AA	CC	AA	TT	CC	GG	TT	AA	CC	GG	CC	CC	TT	TT	AA	AA	GG	CC	AA	AA	TT	TT	TT	TT	CC	TT	AA	CC	CC	TT	CC	CC	AA
UC896_5+10_Lr34_Yr18_Yr5_Gpc	5	UC896_5+10_Lr34_Yr18_Yr5_Gpc	GG	TT	TT	TT	TT	CC	GG	GG	TT	CC	GG	CC	CC	GG	AA	CC	AA	TT	CC	GG	TT	AA	CC	GG	CC	CC	TT	TT	AA	AA	GG	CC	AA	AA	TT	TT	CC	CC	CC	TT	AA	CC	TT	TT	TT	TT	GG
UC1602	5	UC1602	GG	TT	TT	TT	TT	CC	GG	GG	TT	CC	GG	CC	CC	GG	AA	CC	AA	TT	CC	GG	TT	AA	CC	GG	CC	CC	TT	TT	AA	AA	GG	CC	AA	AA	TT	TT	CC	CC	CC	TT	AA	CC	TT	TT	TT	TT	GG
UC1618	5	UC1618	GG	TT	TT	TT	TT	CC	GG	GG	TT	CC	GG	CC	CC	GG	AA	CC	AA	TT	CC	GG	TT	AA	CC	GG	CC	CC	TT	TT	AA	AA	GG	CC	CC	GG	TT	TT	CC	CC	CC	TT	AA	CC	TT	TT	TT	TT	GG
UC1643	5	UC1643	GG	TT	TT	TT	TT	CC	GG	GG	TT	CC	GG	CC	CC	GG	AA	CC	AA	TT	CC	GG	TT	AA	CC	GG	CC	CC	TT	TT	AA	AA	GG	CC	AA	AA	TT	TT	CC	CC	CC	TT	AA	CC	TT	TT	TT	TT	GG
10010-20	5	10010-20	GG	TT	TT	TT	TT	CC	GG	GG	TT	CC	GG	CC	CC	GG	AA	CC	AA	TT	CC	GG	TT	AA	CC	GG	CC	CC	TT	TT	AA	AA	GG	CC	AA	AA	TT	TT	CC	CC	CC	TT	AA	CC	TT	TT	TT	TT	GG
10013-1	5	10013-1	GG	TT	TT	TT	TT	CC	GG	GG	TT	CC	GG	CC	CC	GG	AA	CC	AA	TT	CC	GG	TT	AA	CC	GG	CC	CC	TT	TT	AA	AA	GG	CC	AA	AA	TT	TT	CC	CC	CC	TT	AA	CC	TT	TT	TT	TT	GG
UC1683	5	UC1683	GG	TT	TT	TT	TT	CC	GG	GG	TT	CC	GG	CC	CC	GG	AA	CC	AA	TT	CC	GG	TT	AA	CC	GG	CC	CC	TT	TT	AA	AA	GG	CC	CC	GG	TT	TT	CC	CC	CC	TT	AA	CC	TT	TT	TT	TT	GG
RIL29	5	RIL29	GG	TT	TT	TT	TT	CC	GG	GG	TT	CC	GG	CC	CC	GG	AA	CC	AA	CC	TT	NN	NN	AA	CC	GG	CC	CC	TT	TT	GG	GG	GG	CC	CC	GG	TT	TT	CC	CC	CC	TT	AA	CC	TT	TT	TT	TT	GG
AC_Domain	5	AC_Domain	GG	TT	TT	TT	TT	CC	GG	GG	TT	CC	GG	CC	CC	GG	AA	CC	AA	TT	CC	GG	TT	AA	CC	GG	CC	CC	TT	TT	AA	AA	GG	CC	NN	NN	TT	TT	CC	CC	CC	TT	AA	CC	TT	TT	TT	TT	GG
AC_Vista	5	AC_Vista	AA	TT	TT	CC	CC	CC	GG	GG	TT	CC	GG	CC	CC	GG	AA	CC	AA	TT	CC	GG	TT	AA	CC	GG	CC	CC	TT	TT	AA	AA	GG	CC	CC	GG	CC	TT	TT	TT	TT	GG	GG	TT	CC	CC	CC	CC	AA
AC_Karma	5	AC_Karma	AA	CC	CC	CC	CC	CC	GG	AA	TT	CC	GG	CC	CC	GG	AA	CC	AA	TT	CC	GG	TT	AA	CC	GG	CC	CC	TT	TT	AA	AA	GG	CC	CC	GG	CC	TT	TT	TT	TT	GG	GG	TT	CC	CC	CC	CC	AA
AC_Crystal	5	AC_Crystal	GG	TT	TT	TT	TT	CC	GG	GG	TT	CC	GG	CC	CC	GG	AA	CC	AA	TT	CC	GG	TT	AA	CC	GG	CC	CC	TT	TT	AA	AA	GG	CC	CC	GG	TT	TT	CC	CC	CC	TT	AA	CC	TT	TT	TT	TT	GG
AC_Eatonia	5	AC_Eatonia	GG	TT	TT	TT	TT	CC	GG	GG	TT	CC	GG	CC	CC	GG	AA	CC	AA	TT	CC	GG	TT	AA	CC	GG	CC	CC	TT	TT	AA	AA	GG	CC	CC	GG	TT	TT	CC	CC	CC	TT	AA	CC	TT	TT	TT	TT	GG
Lillian	5	Lillian	GG	CC	CC	TT	TT	CC	GG	AA	TT	CC	GG	CC	CC	GG	AA	CC	AA	TT	CC	GG	TT	AA	CC	GG	CC	CC	TT	TT	AA	AA	GG	AA	CC	GG	TT	TT	CC	CC	CC	TT	AA	CC	TT	TT	TT	TT	GG
SELECT	5	SELECT	GG	TT	TT	TT	TT	CC	GG	GG	TT	CC	GG	CC	CC	GG	AA	CC	AA	TT	CC	GG	TT	AA	CC	GG	CC	CC	TT	TT	AA	AA	GG	AA	AA	AA	TT	TT	CC	CC	CC	TT	AA	CC	TT	TT	TT	TT	GG
SD4213	5	SD4213	GG	CC	CC	TT	TT	CC	GG	GG	TT	CC	GG	CC	CC	AA	GG	TT	GG	TT	CC	GG	TT	AA	CC	GG	CC	CC	TT	TT	AA	AA	GG	CC	CC	GG	TT	TT	CC	CC	CC	TT	AA	CC	TT	TT	TT	TT	GG
SD4250	5	SD4250	AA	CC	CC	TT	TT	CC	GG	AA	TT	CC	GG	CC	CC	GG	AA	CC	AA	TT	CC	GG	TT	AA	CC	GG	CC	CC	TT	TT	AA	AA	GG	CC	CC	GG	TT	CC	TT	TT	TT	GG	GG	TT	TT	CC	CC	CC	AA
SD4271	5	SD4271	GG	TT	TT	TT	TT	CC	GG	GG	TT	CC	GG	CC	CC	GG	AA	CC	AA	TT	CC	GG	TT	AA	CC	GG	CC	CC	TT	TT	AA	AA	GG	AA	AA	AA	TT	TT	CC	CC	CC	TT	AA	CC	TT	TT	TT	TT	GG
SD4279	5	SD4279	GG	TT	TT	TT	TT	CC	GG	GG	TT	CC	GG	CC	CC	GG	AA	CC	AA	TT	CC	GG	TT	AA	CC	GG	CC	CC	TT	TT	AA	AA	GG	AA	CC	GG	TT	TT	CC	CC	CC	TT	AA	CC	TT	TT	TT	TT	GG
MTHW1060	5	MTHW1060	GG	TT	TT	TT	TT	CC	GG	GG	TT	CC	GG	CC	CC	GG	AA	CC	AA	TT	CC	GG	TT	AA	CC	GG	CC	CC	TT	TT	AA	AA	GG	CC	CC	GG	TT	TT	CC	CC	CC	TT	AA	CC	TT	TT	TT	TT	GG
MTHW1069	5	MTHW1069	AA	CC	CC	CC	CC	CC	AA	AA	CC	CC	GG	CC	CC	GG	AA	CC	AA	TT	CC	GG	TT	AA	CC	GG	CC	CC	TT	TT	AA	AA	GG	AA	CC	GG	CC	CC	TT	TT	TT	GG	GG	TT	CC	CC	CC	CC	AA
MT0861	5	MT0861	AA	TT	TT	CC	CC	CC	AA	GG	CC	CC	AA	CC	TT	GG	AA	CC	AA	CC	TT	TT	CC	GG	TT	TT	TT	TT	CC	CC	GG	GG	TT	CC	CC	GG	CC	CC	TT	TT	TT	GG	GG	TT	CC	CC	CC	CC	AA
MT0945	5	MT0945	GG	TT	TT	TT	TT	CC	GG	AA	TT	CC	GG	CC	CC	GG	AA	CC	AA	TT	CC	GG	TT	AA	CC	GG	CC	CC	TT	TT	AA	AA	GG	CC	CC	GG	TT	TT	CC	CC	CC	TT	AA	CC	TT	TT	TT	TT	GG
MTHW0771	5	MTHW0771	GG	TT	TT	TT	TT	CC	AG	GG	TT	CC	GG	CC	CC	GG	AA	CC	AA	TT	CC	GG	TT	AA	CC	GG	CC	CC	TT	TT	AA	AA	GG	CC	CC	GG	NN	TT	CC	CC	CC	TT	AA	CC	NN	TT	TT	TT	GG
MTHW0867	5	MTHW0867	GG	TT	TT	TT	TT	CC	GG	GG	TT	CC	GG	CC	CC	GG	AA	CC	AA	TT	CC	GG	TT	AA	CC	GG	CC	CC	TT	TT	AA	AA	GG	CC	AA	AA	TT	TT	CC	CC	CC	TT	AA	CC	TT	TT	TT	TT	GG
PT765	5	PT765	GG	TT	TT	CC	CC	CC	GG	GG	TT	CC	GG	CC	CC	AA	GG	TT	GG	TT	CC	GG	TT	AA	CC	GG	CC	CC	TT	TT	AA	AA	GG	AA	CC	GG	TT	TT	CC	CC	CC	TT	AA	CC	CC	TT	TT	TT	GG
Harvest	5	Harvest	GG	TT	TT	TT	TT	CC	GG	GG	TT	CC	GG	CC	CC	GG	AA	CC	AA	TT	CC	GG	TT	AA	CC	GG	CC	CC	TT	TT	AA	AA	GG	CC	AA	AA	TT	TT	CC	CC	CC	TT	AA	CC	TT	TT	TT	TT	GG
Unity	5	Unity	GG	TT	TT	TT	TT	CC	GG	GG	TT	CC	GG	CC	CC	GG	AA	CC	AA	TT	CC	GG	TT	AA	CC	GG	CC	CC	TT	TT	AA	AA	GG	AA	CC	GG	TT	TT	CC	CC	CC	TT	AA	CC	TT	TT	TT	TT	GG
Snowbird	5	Snowbird	GG	TT	TT	TT	TT	CC	GG	GG	TT	CC	GG	CC	CC	GG	AA	CC	AA	TT	CC	GG	TT	AA	CC	GG	CC	CC	TT	TT	AA	AA	GG	CC	CC	GG	TT	TT	CC	CC	CC	TT	AA	CC	TT	TT	TT	TT	GG
AC_Cadillac	5	AC_Cadillac	AA	CC	CC	CC	CC	CC	GG	AA	TT	TT	GG	CC	CC	GG	AA	CC	AA	TT	CC	GG	TT	AA	CC	GG	CC	CC	TT	TT	AA	AA	GG	CC	CC	GG	CC	TT	TT	TT	TT	GG	GG	TT	CC	CC	CC	CC	AA
Waskada	5	Waskada	GG	TT	TT	TT	TT	CC	GG	GG	TT	CC	GG	CC	CC	GG	AA	CC	AA	TT	CC	GG	TT	AA	CC	GG	CC	CC	TT	TT	AA	AA	GG	CC	AA	AA	TT	TT	CC	CC	CC	TT	AA	CC	TT	TT	TT	TT	GG
Snowstar	5	Snowstar	GG	TT	TT	TT	TT	CC	GG	GG	TT	CC	GG	CC	CC	GG	AA	CC	AA	TT	CC	GG	TT	AA	CC	GG	CC	CC	TT	TT	AA	AA	GG	CC	CC	GG	TT	TT	CC	CC	CC	TT	AA	CC	TT	TT	TT	TT	GG
9232	5	9232	GG	TT	TT	TT	TT	CC	GG	GG	TT	CC	AA	CC	TT	GG	AA	CC	AA	CC	TT	TT	CC	GG	TT	TT	TT	TT	CC	CC	GG	GG	TT	CC	AA	AA	TT	TT	CC	CC	CC	TT	AA	CC	TT	TT	TT	TT	GG
9242	5	9242	GG	TT	TT	TT	TT	CC	GG	GG	TT	CC	GG	CC	CC	GG	AA	CC	AA	TT	CC	GG	TT	AA	CC	GG	CC	CC	TT	TT	AA	AA	GG	CC	AA	AA	TT	TT	CC	CC	CC	TT	AA	CC	TT	TT	TT	TT	GG
9241	5	9241	AA	TT	TT	TT	TT	CC	GG	GG	TT	CC	GG	CC	CC	GG	AA	CC	AA	TT	CC	GG	TT	AA	CC	GG	CC	CC	TT	TT	AA	AA	GG	CC	AA	AA	TT	TT	CC	CC	CC	TT	AA	CC	TT	TT	CC	CC	AA
9262	5	9262	AA	CC	CC	CC	CC	TT	GG	AA	CC	TT	GG	CC	CC	GG	AA	CC	AA	TT	CC	GG	TT	AA	CC	GG	CC	CC	TT	TT	AA	AA	GG	CC	CC	GG	CC	CC	TT	TT	TT	GG	GG	TT	CC	CC	CC	CC	AA
9246	5	9246	GG	TT	TT	TT	TT	CC	GG	GG	TT	CC	GG	CC	CC	GG	AA	CC	AA	TT	CC	GG	TT	AA	CC	GG	CC	CC	TT	TT	AA	AA	GG	CC	CC	GG	TT	TT	CC	CC	CC	TT	AA	CC	TT	TT	TT	TT	GG
9254	5	9254	GG	TT	TT	TT	TT	CC	GG	GG	TT	CC	GG	CC	CC	GG	AA	CC	AA	TT	CC	GG	TT	AA	CC	GG	CC	CC	TT	TT	AA	NN	GG	CC	CC	GG	TT	TT	CC	CC	CC	TT	AA	CC	TT	TT	TT	TT	GG
9256	5	9256	AA	CC	CC	CC	CC	CC	GG	AA	CC	CC	GG	CC	CC	GG	AA	CC	AA	TT	CC	GG	TT	AA	CC	GG	CC	CC	TT	TT	AA	AA	GG	CC	CC	GG	TT	TT	CC	CC	CC	TT	AA	CC	TT	TT	CC	CC	AA
9247	5	9247	AA	TT	TT	CC	CC	CC	GG	GG	CC	TT	AA	CC	TT	GG	AA	CC	AA	CC	TT	TT	CC	GG	TT	TT	TT	TT	CC	CC	GG	GG	TT	CC	AA	AA	CC	CC	TT	TT	TT	GG	GG	TT	CC	CC	CC	CC	AA
9249	5	9249	GG	TT	TT	TT	TT	CC	GG	GG	TT	CC	GG	CC	CC	GG	AA	CC	AA	TT	CC	GG	TT	AA	CC	GG	CC	CC	TT	TT	AA	AA	GG	CC	AA	AA	TT	TT	CC	CC	CC	TT	AA	CC	TT	TT	TT	TT	GG
9261	5	9261	AA	CC	CC	CC	CC	CC	GG	AA	TT	CC	GG	CC	CC	GG	AA	CC	AA	TT	CC	GG	TT	AA	CC	GG	CC	CC	TT	TT	AA	AA	GG	CC	AA	AA	TT	TT	CC	CC	CC	TT	AA	CC	TT	TT	CC	CC	AA
9258	5	9258	GG	TT	TT	TT	TT	CC	GG	GG	TT	CC	GG	CC	CC	GG	AA	CC	AA	TT	CC	GG	TT	AA	CC	GG	CC	CC	TT	TT	AA	AA	GG	CC	CC	GG	TT	TT	CC	CC	CC	TT	AA	CC	TT	TT	TT	TT	GG
9259	5	9259	GG	NN	NN	TT	TC	CC	AG	GG	TT	CC	GG	CC	CC	GG	AA	CC	AA	CC	TT	NN	NN	GG	TT	TT	TT	TT	CC	CC	GG	GG	GG	CC	AA	AA	TT	NN	CC	CC	CC	TT	NN	CC	TT	TT	TT	TT	GG
9253	5	9253	GG	TC	NN	TC	TC	TC	AG	GG	TT	CC	GG	TC	CC	GG	AA	CC	AA	NN	TC	GG	TT	AA	CC	GG	CC	CC	TT	TT	AA	AG	GG	CC	NN	NN	TT	TT	CC	CC	CC	TT	AA	CC	TT	TT	TT	TT	GG
Vida	6	Vida	AA	CC	CC	TT	TT	CC	AA	AA	TT	CC	GG	CC	CC	GG	AA	CC	AA	TT	CC	GG	TT	AA	CC	GG	CC	CC	TT	TT	AA	AA	GG	CC	CC	GG	CC	CC	TT	TT	TT	GG	GG	TT	CC	CC	CC	CC	AA
MN07199-6	6	MN07199-6	AA	CC	CC	CC	CC	CC	GG	AA	TT	CC	GG	CC	CC	GG	AA	CC	AA	TT	CC	GG	TT	AA	CC	GG	CC	CC	TT	TT	AA	AA	GG	AA	AA	AA	CC	CC	TT	TT	TT	GG	GG	TT	CC	TT	CC	CC	AA
GP069	6	GP069	AA	TT	TT	CC	CC	CC	GG	GG	TT	CC	GG	CC	CC	GG	AA	CC	AA	TT	CC	GG	TT	AA	CC	GG	CC	CC	TT	TT	AA	AA	GG	CC	CC	GG	CC	TT	TT	TT	TT	GG	GG	TT	CC	CC	CC	CC	AA
CDN_Bison	6	CDN_Bison	GG	CC	CC	CC	CC	CC	GG	GG	CC	CC	GG	CC	CC	GG	AA	CC	AA	TT	CC	GG	TT	AA	CC	GG	CC	CC	TT	TT	AA	AA	GG	CC	AA	AA	TT	TT	CC	CC	CC	TT	AA	CC	CC	TT	TT	TT	GG
9248	6	9248	AA	CC	CC	CC	CC	CC	GG	AA	TT	CC	GG	CC	CC	GG	AA	CC	AA	TT	CC	GG	TT	AA	CC	GG	CC	CC	TT	TT	AA	AA	GG	CC	AA	AA	TT	TT	CC	CC	CC	TT	AA	CC	TT	TT	CC	CC	AA
Berkut	6	Berkut	GG	TT	TT	TT	TT	CC	GG	GG	TT	CC	GG	CC	CC	GG	AA	CC	AA	TT	CC	GG	TT	AA	CC	GG	CC	CC	TT	TT	AA	AA	GG	CC	AA	AA	TT	TT	CC	CC	CC	TT	AA	CC	TT	TT	TT	TT	GG
MN06075-4	7	MN06075-4	AA	CC	CC	CC	CC	CC	GG	AA	CC	TT	GG	CC	CC	GG	AA	CC	AA	TT	CC	GG	TT	AA	CC	GG	CC	CC	TT	TT	AA	AA	GG	CC	AA	AA	CC	CC	TT	TT	TT	GG	GG	TT	CC	CC	CC	CC	AA
9225	7	9225	GG	CC	CC	CC	CC	CC	AA	NN	TT	CC	GG	TT	CC	GG	AA	CC	AA	TT	CC	GG	TT	AA	CC	GG	CC	CC	TT	TT	AA	AA	GG	CC	CC	GG	TT	TT	CC	CC	CC	TT	AA	CC	TT	TT	TT	TT	GG
AC_Barrie	8	AC_Barrie	AA	CC	CC	CC	CC	CC	GG	AA	TT	TT	GG	CC	CC	GG	AA	CC	AA	TT	CC	GG	TT	AA	CC	GG	CC	CC	TT	TT	AA	AA	GG	AA	CC	GG	CC	CC	TT	TT	TT	GG	GG	TT	CC	CC	CC	CC	AA
MN02072-7	8	MN02072-7	AA	CC	CC	CC	CC	CC	GG	AA	TT	CC	GG	CC	CC	GG	AA	CC	AA	TT	CC	GG	TT	AA	CC	GG	CC	CC	TT	TT	AA	AA	GG	CC	AA	AA	CC	CC	TT	TT	TT	GG	GG	TT	CC	CC	CC	CC	AA
MN02255	8	MN02255	AA	CC	CC	CC	CC	CC	AA	AA	CC	CC	GG	CC	CC	GG	AA	CC	AA	TT	CC	GG	TT	AA	CC	GG	CC	CC	TT	TT	AA	AA	GG	CC	AA	AA	CC	CC	TT	TT	TT	GG	GG	TT	CC	CC	CC	CC	AA
MN03358-4	8	MN03358-4	AA	TT	TT	CC	CC	CC	AA	AA	CC	CC	GG	CC	CC	AA	GG	TT	GG	TT	CC	GG	TT	AA	CC	GG	CC	CC	TT	TT	AA	AA	GG	AA	CC	GG	CC	CC	TT	TT	TT	GG	GG	TT	CC	CC	CC	CC	AA
MN05141-2	8	MN05141-2	AA	CC	CC	CC	CC	CC	GG	AA	TT	CC	GG	CC	CC	GG	AA	CC	AA	TT	CC	GG	TT	AA	CC	GG	CC	CC	TT	TT	AA	AA	GG	CC	AA	AA	CC	CC	TT	TT	TT	GG	GG	TT	CC	TT	CC	CC	AA
Ulen	8	Ulen	AA	CC	CC	CC	CC	CC	GG	AA	TT	CC	GG	CC	CC	GG	AA	CC	AA	TT	CC	GG	TT	AA	CC	GG	CC	CC	TT	TT	AA	AA	GG	AA	AA	AA	CC	CC	TT	TT	TT	GG	GG	TT	CC	TT	CC	CC	AA
Fortuna	8	Fortuna	AA	CC	CC	CC	CC	NN	AA	NN	TT	CC	GG	CC	CC	GG	AA	CC	AA	TT	CC	GG	TT	AA	CC	GG	CC	CC	TT	TT	AA	AA	GG	CC	CC	GG	CC	CC	TT	TT	TT	GG	GG	TT	CC	CC	CC	CC	AA
MT0415	8	MT0415	AA	CC	CC	CC	CC	CC	AA	AA	CC	CC	GG	CC	CC	GG	AA	CC	AA	TT	CC	GG	TT	AA	CC	GG	CC	CC	TT	TT	AA	AA	GG	CC	AA	AA	CC	CC	TT	TT	TT	GG	GG	TT	CC	CC	CC	CC	AA
Rescue	8	Rescue	AA	CC	CC	CC	CC	TT	AA	AA	TT	CC	GG	CC	CC	GG	AA	CC	AA	TT	CC	GG	TT	AA	CC	GG	CC	CC	TT	TT	AA	AA	GG	AA	AA	AA	CC	CC	TT	TT	TT	GG	GG	TT	CC	CC	CC	CC	AA
Thatcher	8	Thatcher	AA	CC	CC	CC	CC	CC	GG	AA	TT	TT	GG	CC	CC	AA	GG	TT	GG	TT	CC	GG	TT	AA	CC	GG	CC	CC	TT	TT	AA	AA	GG	AA	CC	GG	CC	CC	TT	TT	TT	GG	GG	TT	CC	CC	CC	CC	AA
GRANGER	8	GRANGER	GG	CC	CC	CC	CC	CC	AA	AA	CC	CC	GG	TT	CC	AG	AG	TC	AG	TT	CC	GG	TT	AA	CC	GG	CC	CC	TT	TT	AA	AA	GG	AA	AA	AA	CC	TT	CC	CC	CC	TT	AA	CC	CC	TT	TT	TT	GG
SD3851	8	SD3851	AA	CC	CC	TT	TT	CC	AA	AA	NN	CC	GG	CC	CC	GG	AA	CC	AA	TT	CC	GG	TT	AA	CC	GG	CC	CC	TT	TT	AA	AA	GG	CC	AA	AA	CC	CC	TT	TT	TT	GG	GG	TT	CC	CC	CC	CC	AA
SD4076	8	SD4076	AA	CC	CC	TT	TT	CC	AA	AA	TT	CC	GG	CC	CC	GG	AA	CC	AA	TT	CC	GG	TT	AA	CC	GG	CC	CC	TT	TT	AA	AA	GG	AA	AA	AA	CC	CC	TT	TT	TT	GG	GG	TT	CC	CC	CC	CC	AA
SD4189	8	SD4189	GG	CC	CC	CC	CC	CC	AA	AA	CC	CC	GG	TT	CC	GG	AA	CC	AA	TT	CC	GG	TT	AA	CC	GG	CC	CC	TT	TT	AA	AA	GG	AA	AA	AA	CC	TT	CC	CC	CC	TT	AA	CC	CC	TT	TT	TT	GG
TRAVERSE	8	TRAVERSE	AA	CC	CC	TT	TT	CC	AA	AA	TT	CC	GG	CC	CC	NN	NN	NN	NN	TT	CC	GG	TT	AA	CC	GG	CC	CC	TT	TT	AA	AA	GG	AA	AA	AA	CC	CC	TT	TT	TT	GG	GG	TT	CC	CC	CC	CC	AA
Hollis	8	Hollis	AA	CC	CC	CC	CC	TT	GG	AA	CC	TT	GG	CC	CC	GG	AA	CC	AA	TT	CC	GG	TT	AA	CC	GG	CC	CC	TT	TT	AA	AA	GG	CC	AA	AA	CC	CC	TT	TT	TT	GG	GG	TT	CC	CC	CC	CC	AA
HR07024-5	8	HR07024-5	AA	TT	TT	TT	TT	CC	GG	GG	TT	CC	GG	CC	CC	AA	GG	TT	GG	TT	CC	GG	TT	AA	CC	GG	CC	CC	TT	TT	AA	AA	GG	AA	AA	AA	CC	CC	TT	TT	TT	GG	GG	TT	CC	CC	CC	CC	AA
MN01333-A	8	MN01333-A	AA	CC	CC	CC	CC	CC	GG	AA	TT	CC	GG	CC	CC	AA	GG	TT	GG	TT	CC	GG	TT	AA	CC	GG	CC	CC	TT	TT	AA	AA	GG	CC	AA	AA	CC	CC	TT	TT	TT	GG	GG	TT	CC	CC	CC	CC	AA
MN03148	8	MN03148	AA	CC	CC	CC	CC	CC	GG	AA	TT	CC	GG	CC	CC	GG	AA	CC	AA	TT	CC	GG	TT	AA	CC	GG	CC	CC	TT	TT	AA	AA	GG	CC	AA	AA	CC	CC	TT	TT	TT	GG	GG	TT	CC	TT	CC	CC	AA
MN03169-2-062	8	MN03169-2-062	AA	CC	CC	CC	CC	CC	GG	AA	TT	CC	GG	CC	CC	GG	AA	CC	AA	TT	CC	GG	TT	AA	CC	GG	CC	CC	TT	TT	AA	AA	GG	AA	AA	AA	CC	CC	TT	TT	TT	GG	GG	TT	CC	TT	CC	CC	AA
MN06018	8	MN06018	AA	CC	CC	CC	CC	TT	GG	AA	CC	TT	GG	CC	CC	GG	AA	CC	AA	TT	CC	GG	TT	AA	CC	GG	CC	CC	TT	TT	AA	AA	GG	CC	AA	AA	CC	CC	TT	TT	TT	GG	GG	TT	CC	CC	CC	CC	AA
MN06028	8	MN06028	AA	CC	CC	CC	CC	CC	AA	AA	CC	CC	GG	CC	CC	GG	AA	CC	AA	TT	CC	GG	TT	AA	CC	GG	CC	CC	TT	TT	AA	AA	GG	CC	AA	AA	CC	CC	TT	TT	TT	GG	GG	TT	CC	CC	CC	CC	AA
Rollag	8	Rollag	AA	CC	CC	CC	CC	TT	AA	AA	CC	CC	GG	CC	CC	GG	AA	CC	AA	TT	CC	GG	TT	AA	CC	GG	CC	CC	TT	TT	AA	AA	GG	AA	AA	AA	CC	CC	TT	TT	TT	GG	GG	TT	CC	CC	CC	CC	AA
IDO560	8	IDO560	GG	CC	CC	CC	CC	TT	AA	GG	TT	CC	GG	TT	CC	AA	GG	TT	GG	TT	CC	GG	TT	AA	CC	GG	CC	CC	TT	TT	AA	AA	GG	CC	CC	GG	TT	TT	CC	CC	CC	TT	AA	CC	TT	TT	TT	TT	GG
Summit_515	8	Summit_515	AA	CC	CC	CC	CC	TT	GG	AA	CC	TT	GG	CC	CC	GG	AA	CC	AA	TT	CC	GG	TT	AA	CC	GG	CC	CC	TT	TT	AA	AA	GG	CC	AA	AA	CC	CC	TT	TT	TT	GG	GG	TT	CC	CC	CC	CC	AA
UC1599	8	UC1599	AA	CC	CC	CC	CC	NN	GG	AA	CC	TT	GG	CC	CC	GG	AA	CC	AA	TT	CC	GG	TT	AA	CC	GG	CC	CC	TT	TT	AA	AA	GG	NN	AA	AA	CC	CC	TT	TT	TT	GG	GG	TT	CC	CC	CC	CC	AA
Carberry	8	Carberry	AA	CC	CC	CC	CC	CC	GG	AA	CC	TT	GG	CC	CC	GG	AA	CC	AA	TT	CC	GG	TT	AA	CC	GG	CC	CC	TT	TT	AA	AA	GG	CC	AA	AA	CC	CC	TT	TT	TT	GG	GG	TT	CC	CC	CC	CC	AA
CDC_Alsak	8	CDC_Alsak	AA	CC	CC	CC	CC	CC	GG	AA	CC	TT	GG	CC	CC	GG	AA	CC	AA	TT	CC	GG	TT	AA	CC	GG	CC	CC	TT	TT	AA	AA	GG	CC	AA	AA	CC	CC	TT	TT	TT	GG	GG	TT	CC	CC	CC	CC	AA
CDC_Kernen	8	CDC_Kernen	AA	CC	CC	CC	CC	CC	GG	AA	TT	TT	GG	CC	CC	AA	GG	TT	GG	TT	CC	GG	TT	AA	CC	GG	CC	CC	TT	TT	AA	AA	GG	CC	CC	GG	CC	CC	TT	TT	TT	GG	GG	TT	CC	CC	CC	CC	AA
CDC_Osler	8	CDC_Osler	AA	CC	CC	CC	CC	CC	GG	AA	TT	TT	GG	CC	CC	AA	GG	TT	GG	TT	CC	GG	TT	AA	CC	GG	CC	CC	TT	TT	AA	AA	GG	CC	AA	AA	CC	CC	TT	TT	TT	GG	GG	TT	CC	CC	CC	CC	AA
Glenlea	8	Glenlea	AA	CC	CC	TT	TT	CC	GG	GG	TT	CC	GG	CC	CC	GG	AA	CC	AA	TT	CC	GG	TT	AA	CC	GG	CC	CC	TT	TT	AA	AA	GG	CC	AA	AA	CC	CC	TT	TT	TT	GG	GG	TT	CC	CC	CC	CC	AA
Neepawa	8	Neepawa	AA	CC	CC	CC	CC	CC	GG	AA	TT	TT	GG	CC	CC	AA	GG	TT	GG	TT	CC	GG	TT	AA	CC	GG	CC	CC	TT	TT	AA	AA	GG	AA	CC	GG	CC	CC	TT	TT	TT	GG	GG	TT	CC	CC	CC	CC	AA
Stettler	8	Stettler	AA	CC	CC	CC	CC	CC	AA	AA	CC	CC	GG	CC	CC	GG	AA	CC	AA	TT	CC	GG	TT	AA	CC	GG	CC	CC	TT	TT	AA	AA	GG	CC	AA	AA	CC	CC	TT	TT	TT	GG	GG	TT	CC	CC	CC	CC	AA
SD4165	8	SD4165	AA	CC	CC	CC	CC	CC	GG	AA	CC	TT	GG	CC	CC	GG	AA	CC	AA	TT	CC	GG	TT	AA	CC	GG	CC	CC	TT	TT	AA	AA	GG	CC	AA	AA	CC	CC	TT	TT	TT	GG	GG	TT	CC	CC	CC	CC	AA
SD4181	8	SD4181	AA	CC	CC	CC	CC	TT	GG	AA	CC	TT	GG	CC	CC	GG	AA	CC	AA	TT	CC	GG	TT	AA	CC	GG	CC	CC	TT	TT	AA	AA	GG	AA	AA	AA	CC	CC	TT	TT	TT	GG	GG	TT	CC	CC	CC	CC	AA
SD4199	8	SD4199	GG	CC	CC	CC	CC	CC	AA	AA	TT	CC	GG	CC	CC	AA	GG	TT	GG	TT	CC	GG	TT	AA	CC	GG	CC	CC	TT	TT	AA	AA	GG	AA	AA	AA	TT	TT	CC	CC	CC	TT	AA	CC	TT	TT	TT	TT	GG
SD4215	8	SD4215	AA	CC	CC	CC	CC	TT	AA	AA	CC	CC	GG	CC	CC	GG	AA	CC	AA	TT	CC	GG	TT	AA	CC	GG	CC	CC	TT	TT	AA	AA	GG	CC	CC	GG	CC	CC	TT	TT	TT	GG	GG	TT	CC	CC	CC	CC	AA
SD4253	8	SD4253	GG	CC	CC	CC	CC	CC	AA	AA	CC	CC	GG	TT	CC	GG	AA	CC	AA	TT	CC	GG	TT	AA	CC	GG	CC	CC	TT	TT	AA	AA	GG	CC	AA	AA	CC	TT	CC	CC	CC	TT	AA	CC	CC	TT	TT	TT	GG
SD4263	8	SD4263	AA	CC	CC	TT	TT	CC	AA	AA	TT	CC	GG	CC	CC	GG	AA	CC	AA	TT	CC	GG	TT	AA	CC	GG	CC	CC	TT	TT	AA	AA	GG	CC	CC	GG	CC	CC	TT	TT	TT	GG	GG	TT	CC	CC	CC	CC	AA
SD4264	8	SD4264	AA	CC	CC	CC	CC	TT	GG	AA	CC	TT	GG	CC	CC	GG	AA	CC	AA	TT	CC	GG	TT	AA	CC	GG	CC	CC	TT	TT	AA	AA	GG	CC	AA	AA	CC	CC	TT	TT	TT	GG	GG	TT	CC	CC	CC	CC	AA
SD4265	8	SD4265	AA	CC	CC	CC	CC	CC	AA	AA	CC	CC	GG	CC	CC	GG	AA	CC	AA	TT	CC	GG	TT	AA	CC	GG	CC	CC	TT	TT	AA	AA	GG	AA	AA	AA	CC	CC	TT	TT	TT	GG	GG	TT	CC	CC	CC	CC	AA
SD4277	8	SD4277	AA	CC	CC	TT	TT	CC	AA	AA	TT	CC	GG	CC	CC	GG	AA	CC	AA	TT	CC	GG	TT	AA	CC	GG	CC	CC	TT	TT	AA	AA	GG	AA	AA	AA	CC	CC	TT	TT	TT	GG	GG	TT	CC	CC	CC	CC	AA
SD4280	8	SD4280	GG	TT	TT	TT	TT	CC	GG	GG	TT	CC	GG	CC	CC	GG	AA	CC	AA	TT	CC	GG	TT	AA	CC	GG	CC	CC	TT	TT	AA	AA	GG	CC	AA	AA	TT	TT	CC	CC	CC	TT	AA	CC	TT	TT	TT	TT	GG
Duclair	8	Duclair	AA	CC	CC	CC	CC	CC	AA	AA	CC	CC	GG	CC	CC	GG	AA	CC	AA	TT	CC	GG	TT	AA	CC	GG	CC	CC	TT	TT	AA	AA	GG	AA	CC	GG	CC	CC	TT	TT	TT	GG	GG	TT	CC	CC	CC	CC	AA
MT1016	8	MT1016	AA	CC	CC	CC	CC	TT	GG	AA	CC	TT	GG	CC	CC	GG	AA	CC	AA	TT	CC	GG	TT	AA	CC	GG	CC	CC	TT	TT	AA	AA	GG	AA	CC	GG	CC	CC	TT	TT	TT	GG	GG	TT	CC	CC	CC	CC	AA
MT1020	8	MT1020	AA	CC	CC	CC	CC	TT	AG	AA	CC	TT	GG	CC	CC	GG	AA	CC	AA	TT	CC	GG	TT	AA	CC	GG	CC	CC	TT	TT	AA	AA	GG	AA	CC	GG	CC	CC	TT	TT	TT	GG	GG	TT	CC	CC	CC	CC	AA
5600HR	8	5600HR	AA	CC	CC	CC	CC	CC	GG	AA	TT	TT	GG	CC	CC	AA	GG	TT	GG	TT	CC	GG	TT	AA	CC	GG	CC	CC	TT	TT	AA	AA	GG	AA	CC	GG	CC	CC	TT	TT	TT	GG	GG	TT	CC	CC	CC	CC	AA
Alikat	8	Alikat	AA	CC	CC	CC	CC	CC	GG	AA	TT	TT	GG	CC	CC	AA	GG	TT	GG	TT	CC	GG	TT	AA	CC	GG	CC	CC	TT	TT	AA	AA	GG	AA	CC	GG	CC	CC	TT	TT	TT	GG	GG	TT	CC	CC	CC	CC	AA
BW947	8	BW947	AA	CC	CC	CC	CC	CC	GG	AA	TT	TT	GG	CC	CC	AA	GG	TT	GG	TT	CC	GG	TT	AA	CC	GG	CC	CC	TT	TT	AA	AA	GG	CC	AA	AA	CC	CC	TT	TT	TT	GG	GG	TT	CC	CC	CC	CC	AA
McKenzie	8	McKenzie	AA	CC	CC	CC	CC	TT	AA	AA	TT	CC	GG	CC	CC	GG	AA	CC	AA	TT	CC	GG	TT	AA	CC	GG	CC	CC	TT	TT	AA	AA	GG	AA	CC	GG	CC	CC	TT	TT	TT	GG	GG	TT	CC	CC	CC	CC	AA
Somerset	8	Somerset	AA	CC	CC	CC	CC	CC	AA	AA	TT	CC	GG	CC	CC	GG	AA	CC	AA	TT	CC	GG	TT	AA	CC	GG	CC	CC	TT	TT	AA	AA	GG	AA	CC	GG	CC	CC	TT	TT	TT	GG	GG	CC	CC	TT	CC	CC	AA
Glencross	8	Glencross	AA	CC	CC	TT	TT	CC	GG	GG	TT	CC	GG	CC	CC	GG	AA	CC	AA	TT	CC	GG	TT	AA	CC	GG	CC	CC	TT	TT	AA	AA	GG	CC	AA	AA	CC	CC	TT	TT	TT	GG	GG	TT	CC	CC	CC	CC	AA
Kane	8	Kane	AA	CC	CC	CC	CC	TT	AA	AA	TT	CC	GG	CC	CC	GG	AA	CC	AA	TT	CC	GG	TT	AA	CC	GG	CC	CC	TT	TT	AA	AA	GG	AA	AA	AA	CC	CC	TT	TT	TT	GG	GG	TT	CC	CC	CC	CC	AA
Garnet	9	Garnet	AA	CC	CC	CC	CC	CC	AA	NN	CC	NN	GG	CC	CC	GG	AA	CC	AA	TT	CC	GG	TT	AA	CC	GG	CC	CC	TT	TT	AA	AA	GG	NN	AA	AA	CC	CC	TT	TT	TT	GG	GG	TT	CC	TT	CC	CC	AA
Pomerelle	9	Pomerelle	AA	CC	CC	CC	CC	CC	GG	AA	CC	CC	GG	CC	CC	GG	AA	CC	AA	TT	CC	GG	TT	AA	CC	GG	CC	CC	TT	TT	AA	AA	GG	AA	AA	AA	CC	CC	TT	TT	TT	GG	GG	TT	CC	CC	CC	CC	AA
Alturas	9	Alturas	AA	CC	CC	CC	CC	NN	GG	AA	CC	TT	GG	CC	CC	GG	AA	CC	AA	TT	CC	GG	TT	AA	CC	GG	CC	CC	TT	TT	AA	AA	GG	CC	AA	AA	CC	CC	TT	TT	TT	GG	GG	TT	CC	CC	CC	CC	AA
CENTENNIAL	9	CENTENNIAL	AA	NN	TT	CC	CC	CC	AA	AA	CC	CC	GG	CC	CC	GG	AA	CC	AA	TT	CC	GG	TT	AA	CC	GG	CC	CC	TT	TT	AA	AA	GG	CC	AA	AA	CC	CC	TT	TT	TT	GG	GG	TT	CC	CC	CC	CC	AA
IDO599	9	IDO599	AA	CC	CC	CC	CC	CC	GG	AA	TT	CC	GG	CC	CC	GG	AA	CC	AA	TT	CC	GG	TT	AA	CC	GG	CC	CC	TT	TT	AA	AA	GG	AA	AA	AA	CC	CC	TT	TT	TT	GG	GG	TT	CC	CC	CC	CC	AA
IDO629	9	IDO629	AA	CC	CC	CC	CC	TT	GG	AA	CC	TT	GG	CC	CC	GG	AA	CC	AA	TT	CC	GG	TT	AA	CC	GG	CC	CC	TT	TT	AA	AA	GG	CC	CC	GG	CC	CC	TT	TT	TT	GG	GG	TT	CC	CC	CC	CC	AA
IDO644	9	IDO644	AA	NN	NN	CC	CC	CC	GG	NN	TT	CC	GG	CC	CC	GG	AA	CC	AA	TT	CC	GG	TT	AA	CC	GG	CC	CC	TT	TT	AA	AA	GG	NN	AA	AA	CC	CC	TT	TT	TT	GG	GG	TT	CC	CC	CC	CC	AA
IDO671	9	IDO671	AA	CC	CC	CC	CC	TT	GG	AA	CC	TT	GG	CC	CC	GG	AA	CC	AA	TT	CC	GG	TT	AA	CC	GG	CC	CC	TT	TT	AA	AA	GG	CC	AA	AA	CC	CC	TT	TT	TT	GG	GG	TT	CC	CC	CC	CC	AA
IDO686	9	IDO686	AA	CC	CC	CC	CC	TT	GG	AA	CC	TT	GG	CC	CC	GG	AA	CC	AA	TT	CC	GG	TT	AA	CC	GG	CC	CC	TT	TT	AA	AA	GG	CC	AA	AA	CC	CC	TT	TT	TT	GG	GG	TT	CC	CC	CC	CC	AA
IDO687	9	IDO687	AA	CC	CC	CC	CC	TT	GG	AA	CC	TT	GG	CC	CC	GG	AA	CC	AA	TT	CC	GG	TT	AA	CC	GG	CC	CC	TT	TT	AA	AA	GG	CC	AA	AA	CC	CC	TT	TT	TT	GG	GG	TT	CC	CC	CC	CC	AA
Jubilee	9	Jubilee	AA	CC	CC	CC	CC	TT	GG	AA	CC	TT	GG	CC	CC	GG	AA	CC	AA	TT	CC	GG	TT	AA	CC	GG	CC	CC	TT	TT	AA	AA	GG	CC	AA	AA	CC	CC	TT	TT	TT	GG	GG	TT	CC	CC	CC	CC	AA
Treasure	9	Treasure	AA	CC	CC	CC	CC	CC	GG	GG	TT	CC	GG	CC	CC	GG	AA	CC	AA	TT	CC	GG	TT	AA	CC	GG	CC	CC	TT	TT	AA	AA	GG	AA	AA	AA	CC	CC	TT	TT	TT	GG	GG	TT	CC	CC	CC	CC	AA
Cataldo	9	Cataldo	AA	CC	CC	CC	CC	CC	AA	AA	TT	CC	GG	TT	CC	GG	AA	CC	AA	TT	CC	GG	TT	AA	CC	GG	CC	CC	TT	TT	AA	AA	GG	CC	AA	AA	TT	TT	TT	TT	CC	TT	AA	CC	TT	TT	CC	CC	AA
UI_Pettit	9	UI_Pettit	AA	CC	CC	CC	CC	CC	GG	AA	TT	CC	GG	CC	CC	GG	AA	CC	AA	TT	CC	GG	TT	AA	CC	GG	CC	CC	TT	TT	AA	AA	GG	AA	AA	AA	CC	CC	TT	TT	TT	GG	GG	TT	CC	CC	CC	CC	AA
Ada	9	Ada	AA	CC	CC	CC	CC	TT	AA	AA	CC	CC	GG	CC	CC	GG	AA	CC	AA	TT	CC	GG	TT	AA	CC	GG	CC	CC	TT	TT	AA	AA	GG	CC	AA	AA	CC	CC	TT	TT	TT	GG	GG	TT	CC	CC	CC	CC	AA
MN00261-4	9	MN00261-4	AA	TT	TT	CC	CC	CC	AA	AA	CC	CC	GG	CC	CC	GG	AA	CC	AA	TT	CC	GG	TT	AA	CC	GG	CC	CC	TT	TT	AA	AA	GG	AA	CC	GG	CC	CC	TT	TT	TT	GG	GG	TT	CC	CC	CC	CC	AA
MN03119-4	9	MN03119-4	AA	CC	CC	CC	CC	NN	GG	AA	CC	TT	GG	CC	CC	GG	AA	CC	AA	TT	CC	GG	TT	AA	CC	GG	CC	CC	TT	TT	AA	AA	GG	CC	AA	AA	CC	CC	TT	TT	TT	GG	GG	TT	CC	CC	CC	CC	AA
RB07	9	RB07	AA	CC	CC	CC	CC	CC	GG	AA	TT	CC	GG	CC	CC	GG	AA	CC	AA	TT	CC	GG	TT	AA	CC	GG	CC	CC	TT	TT	AA	AA	GG	AA	AA	AA	CC	CC	TT	TT	TT	GG	GG	TT	CC	TT	CC	CC	AA
Verde	9	Verde	AA	TT	TT	CC	CC	CC	AA	AA	CC	CC	GG	CC	CC	AA	GG	TT	GG	TT	CC	GG	TT	AA	CC	GG	CC	CC	TT	TT	AA	AA	GG	AA	CC	GG	CC	CC	TT	TT	TT	GG	GG	TT	CC	CC	CC	CC	AA
Choteau	9	Choteau	AA	CC	CC	CC	CC	CC	AA	AA	CC	CC	GG	CC	CC	GG	AA	CC	AA	TT	CC	GG	TT	AA	CC	GG	CC	CC	TT	TT	AA	AA	GG	AA	CC	GG	CC	CC	TT	TT	TT	GG	GG	TT	CC	CC	CC	CC	AA
Marquis	9	Marquis	AA	CC	CC	CC	CC	CC	GG	AA	TT	TT	GG	CC	CC	GG	AA	CC	AA	TT	CC	GG	TT	AA	CC	GG	CC	CC	TT	TT	AA	AA	GG	AA	AA	AA	CC	CC	TT	TT	TT	GG	GG	TT	CC	CC	CC	CC	AA
McNeal	9	McNeal	AA	CC	CC	NN	NN	CC	AA	AA	CC	TT	GG	CC	CC	GG	AA	CC	AA	TT	CC	GG	TT	AA	CC	GG	CC	CC	TT	TT	AA	AA	GG	AA	CC	GG	CC	CC	TT	TT	TT	GG	GG	TT	CC	CC	CC	CC	AA
Newana	9	Newana	AA	CC	CC	CC	CC	CC	GG	AA	TT	TT	GG	CC	CC	GG	AA	CC	AA	TT	CC	GG	TT	AA	CC	GG	CC	CC	TT	TT	AA	AA	GG	AA	AA	AA	CC	CC	TT	TT	TT	GG	GG	TT	CC	CC	CC	CC	AA
WA8034	9	WA8034	AA	CC	CC	CC	CC	CC	GG	GG	TT	CC	GG	CC	CC	GG	AA	CC	AA	TT	CC	GG	TT	AA	CC	GG	CC	CC	TT	TT	AA	AA	GG	CC	AA	AA	CC	CC	TT	TT	TT	GG	GG	TT	CC	CC	CC	CC	AA
Expresso	9	Expresso	AA	CC	CC	CC	CC	TT	GG	AA	CC	TT	GG	CC	CC	GG	AA	CC	AA	TT	CC	GG	TT	AA	CC	GG	CC	CC	TT	TT	AA	AA	GG	CC	AA	AA	CC	CC	TT	TT	TT	GG	GG	TT	CC	CC	CC	CC	AA
H0800080	9	H0800080	AA	CC	CC	CC	CC	CC	AA	AA	CC	CC	GG	CC	CC	GG	AA	CC	AA	TT	CC	GG	TT	AA	CC	GG	CC	CC	TT	TT	AA	AA	GG	CC	CC	GG	CC	CC	TT	TT	TT	GG	GG	TT	CC	CC	CC	CC	AA
HR07005-3	9	HR07005-3	AA	CC	CC	CC	CC	CC	GG	GG	TT	CC	GG	CC	CC	GG	AA	CC	AA	TT	CC	GG	TT	AA	CC	GG	CC	CC	TT	TT	AA	AA	GG	AA	CC	GG	CC	CC	TT	TT	TT	GG	GG	TT	CC	CC	CC	CC	AA
HW080169	9	HW080169	AA	CC	CC	CC	CC	CC	GG	AA	TT	TT	GG	CC	CC	GG	AA	CC	AA	TT	CC	GG	TT	AA	CC	GG	CC	CC	TT	TT	AA	AA	GG	CC	AA	AA	CC	CC	TT	TT	TT	GG	GG	TT	CC	CC	CC	CC	AA
Scarlet	9	Scarlet	AA	CC	CC	CC	CC	CC	GG	GG	TT	CC	GG	CC	CC	GG	AA	CC	AA	TT	CC	GG	TT	AA	CC	GG	CC	CC	TT	TT	AA	AA	GG	CC	AA	AA	CC	CC	TT	TT	TT	GG	GG	TT	CC	CC	CC	CC	AA
WA8016	9	WA8016	AA	CC	CC	CC	CC	CC	GG	GG	TT	CC	GG	CC	CC	GG	AA	CC	AA	TT	CC	GG	TT	AA	CC	GG	CC	CC	TT	TT	AA	AA	GG	CC	AA	AA	CC	CC	TT	TT	TT	GG	GG	TT	CC	CC	CC	CC	AA
MN07098-6	9	MN07098-6	AA	CC	CC	CC	CC	CC	AA	AA	CC	CC	GG	CC	CC	GG	AA	CC	AA	TT	CC	GG	TT	AA	CC	GG	CC	CC	TT	TT	AA	AA	GG	CC	AA	AA	CC	CC	TT	TT	TT	GG	GG	TT	CC	CC	CC	CC	AA
MN08013-2	9	MN08013-2	AA	CC	CC	CC	CC	CC	AA	AA	CC	CC	GG	CC	CC	GG	AA	CC	AA	TT	CC	GG	TT	AA	CC	GG	CC	CC	TT	TT	AA	AA	GG	CC	CC	GG	CC	CC	TT	TT	TT	GG	GG	TT	CC	CC	CC	CC	AA
MN08106-6	9	MN08106-6	AA	CC	CC	CC	CC	CC	GG	AA	TT	CC	GG	CC	CC	AA	GG	TT	GG	TT	CC	GG	TT	AA	CC	GG	CC	CC	TT	TT	AA	AA	GG	AA	AA	AA	CC	CC	TT	TT	TT	GG	GG	TT	CC	CC	CC	CC	AA
Tom	9	Tom	AA	CC	CC	CC	CC	TT	AA	AA	CC	CC	GG	CC	CC	AA	GG	TT	GG	TT	CC	GG	TT	AA	CC	GG	CC	CC	TT	TT	AA	AA	GG	AA	AA	AA	CC	CC	TT	TT	TT	GG	GG	TT	CC	CC	CC	CC	AA
IDO440	9	IDO440	AA	CC	CC	CC	CC	TT	GG	AA	CC	TT	GG	CC	CC	GG	AA	CC	AA	TT	CC	GG	TT	AA	CC	GG	CC	CC	TT	TT	AA	AA	GG	CC	CC	GG	CC	CC	TT	TT	TT	GG	GG	TT	CC	CC	CC	CC	AA
IDO582	9	IDO582	AA	CC	CC	CC	CC	CC	GG	AA	TT	CC	GG	CC	CC	GG	AA	CC	AA	TT	CC	GG	TT	AA	CC	GG	CC	CC	TT	TT	AA	AA	GG	AA	CC	GG	CC	CC	TT	TT	TT	GG	GG	TT	CC	CC	CC	CC	AA
IDO851	9	IDO851	AA	CC	CC	CC	CC	TT	GG	AA	CC	TT	GG	CC	CC	GG	AA	CC	AA	TT	CC	GG	TT	AA	CC	GG	CC	CC	TT	TT	AA	AA	GG	CC	AA	AA	CC	CC	TT	TT	TT	GG	GG	TT	CC	CC	CC	CC	AA
IDO854	9	IDO854	AA	CC	CC	CC	CC	CC	GG	AA	TT	CC	GG	CC	CC	GG	AA	CC	AA	TT	CC	GG	TT	AA	CC	GG	CC	CC	TT	TT	AA	AA	GG	CC	AA	AA	CC	CC	TT	TT	TT	GG	GG	TT	CC	CC	CC	CC	AA
WHITEBIRD	9	WHITEBIRD	AA	CC	CC	CC	CC	TT	GG	AA	CC	TT	GG	CC	CC	GG	AA	CC	AA	TT	CC	GG	TT	AA	CC	GG	CC	CC	TT	TT	AA	AA	GG	CC	AA	AA	CC	CC	TT	TT	TT	GG	GG	TT	CC	CC	CC	CC	AA
RSI5_Yr5_Yr15_Gpc_HMW1	9	RSI5_Yr5_Yr15_Gpc_HMW1	AA	TT	TT	CC	CC	CC	GG	GG	TT	CC	GG	CC	CC	GG	AA	CC	AA	TT	CC	GG	TT	AA	CC	GG	CC	CC	TT	TT	AA	AA	GG	AA	AA	AA	CC	CC	TT	TT	TT	GG	GG	TT	CC	TT	CC	CC	AA
UC1679	9	Clear_white_515	AA	CC	CC	CC	CC	TT	GG	AA	CC	TT	GG	CC	CC	AA	GG	TT	GG	TT	CC	GG	TT	AA	CC	GG	CC	CC	TT	TT	AA	AA	GG	CC	AA	AA	CC	CC	TT	TT	TT	GG	GG	TT	CC	CC	CC	CC	AA
Blanca_Grande_515	9	Blanca_Grande_515	AA	CC	CC	CC	CC	CC	GG	AA	CC	TT	GG	CC	CC	GG	AA	CC	AA	TT	CC	GG	TT	AA	CC	GG	CC	CC	TT	TT	AA	AA	GG	CC	AA	AA	CC	CC	TT	TT	TT	GG	GG	TT	CC	CC	CC	CC	AA
Blanca_Fuerte	9	Blanca_Fuerte	AA	TT	TT	CC	CC	CC	GG	GG	TT	CC	GG	CC	CC	GG	AA	CC	AA	TT	CC	GG	TT	AA	CC	GG	CC	CC	TT	TT	AA	AA	GG	AA	AA	AA	CC	CC	TT	TT	TT	GG	GG	TT	CC	TT	CC	CC	AA
UC1552	9	UC1552	GG	CC	CC	CC	CC	TT	AA	GG	TT	CC	GG	TT	CC	AA	GG	TT	GG	TT	CC	GG	TT	AA	CC	GG	CC	CC	TT	TT	AA	AA	GG	CC	AA	AA	TT	TT	CC	CC	CC	TT	AA	CC	TT	TT	TT	TT	GG
UC1601	9	UC1601	GG	NN	NN	CC	CC	CC	GG	NN	CC	NN	GG	CC	CC	AA	GG	TT	GG	TT	CC	GG	TT	AA	CC	GG	CC	CC	TT	TT	AA	AA	GG	CC	CC	GG	TT	TT	CC	CC	CC	TT	AA	CC	TT	TT	TT	TT	GG
UC1616	9	UC1616	AA	CC	CC	CC	CC	TT	GG	AA	CC	TT	GG	CC	CC	GG	AA	CC	AA	TT	CC	GG	TT	AA	CC	GG	CC	CC	TT	TT	AA	AA	GG	CC	AA	AA	CC	CC	TT	TT	TT	GG	GG	TT	CC	CC	CC	CC	AA
UC1642	9	UC1642	AA	CC	CC	CC	CC	TT	GG	AA	CC	TT	GG	CC	CC	GG	AA	CC	AA	TT	CC	GG	TT	AA	CC	GG	CC	CC	TT	TT	AA	AA	GG	CC	AA	AA	CC	CC	TT	TT	TT	GG	GG	TT	CC	CC	CC	CC	AA
10014/7	9	10014/7	AA	CC	CC	CC	CC	TT	AA	AA	TT	CC	GG	TT	CC	GG	AA	CC	AA	TT	CC	GG	TT	AA	CC	GG	CC	CC	TT	TT	AA	AA	GG	CC	AA	AA	TT	CC	TT	TT	TT	GG	GG	TT	TT	CC	CC	CC	AA
AC_Andrew	9	AC_Andrew	AA	CC	CC	CC	CC	TT	GG	GG	CC	CC	GG	CC	CC	GG	AA	CC	AA	TT	CC	GG	TT	AA	CC	GG	CC	CC	TT	TT	AA	AA	GG	CC	CC	GG	CC	CC	TT	TT	TT	GG	GG	TT	CC	TT	CC	CC	AA
SC80221V2	9	SC80221V2	AA	CC	CC	CC	CC	CC	GG	AA	CC	CC	GG	CC	CC	GG	AA	CC	AA	TT	CC	GG	TT	AA	CC	GG	CC	CC	TT	TT	AA	AA	GG	AA	AA	AA	CC	CC	TT	TT	TT	GG	GG	TT	CC	CC	CC	CC	AA
Roblin	9	Roblin	AA	TT	TT	CC	CC	CC	AA	AA	TT	CC	GG	CC	CC	AA	GG	TT	GG	TT	CC	GG	TT	AA	CC	GG	CC	CC	TT	TT	AA	NN	GG	AA	AA	AA	CC	CC	TT	TT	TT	GG	GG	TT	CC	CC	CC	CC	AA
Selkirk	9	Selkirk	AA	CC	CC	CC	CC	CC	GG	AA	TT	TT	GG	CC	CC	GG	AA	CC	AA	CC	TT	NN	NN	AA	CC	GG	CC	CC	TT	TT	GG	GG	GG	AA	AA	AA	CC	CC	TT	TT	TT	GG	GG	TT	CC	CC	CC	CC	AA
CDC_Stanley	9	CDC_Stanley	AA	CC	CC	CC	CC	CC	GG	AA	TT	TT	GG	CC	CC	AA	GG	TT	GG	TT	CC	GG	TT	AA	CC	GG	CC	CC	TT	TT	AA	AA	GG	AA	CC	GG	CC	CC	TT	TT	TT	GG	GG	TT	CC	CC	CC	CC	AA
CDC_Teal	9	CDC_Teal	AA	CC	CC	CC	CC	CC	GG	AA	TT	TT	GG	CC	CC	AA	GG	TT	GG	TT	CC	GG	TT	AA	CC	GG	CC	CC	TT	TT	AA	AA	GG	CC	AA	AA	CC	CC	TT	TT	TT	GG	GG	TT	CC	CC	CC	CC	AA
CDC_Utmost	9	CDC_Utmost	AA	CC	CC	CC	CC	TT	AA	GG	TT	CC	GG	TT	CC	GG	AA	CC	AA	TT	CC	GG	TT	AA	CC	GG	CC	CC	TT	TT	AA	AA	GG	AA	AA	AA	TT	TT	TT	TT	CC	TT	AA	TT	TT	TT	CC	CC	AA
SD4023	9	SD4023	GG	CC	CC	CC	CC	CC	AA	AA	CC	CC	GG	TT	CC	GG	AA	CC	AA	TT	CC	GG	TT	AA	CC	GG	CC	CC	TT	TT	AA	AA	GG	CC	AA	AA	CC	TT	CC	CC	CC	TT	AA	CC	CC	TT	TT	TT	GG
SD4178	9	SD4178	AA	CC	CC	CC	CC	CC	AA	AA	CC	CC	GG	CC	CC	AA	GG	TT	GG	TT	CC	GG	TT	AA	CC	GG	CC	CC	TT	TT	AA	AA	GG	CC	AA	AA	CC	CC	TT	TT	TT	GG	GG	TT	CC	CC	CC	CC	AA
SD4214	9	SD4214	AA	CC	CC	CC	CC	CC	GG	AA	TT	TT	GG	CC	CC	GG	AA	CC	AA	TT	CC	GG	TT	AA	CC	GG	CC	CC	TT	TT	AA	AA	GG	AA	NN	NN	CC	CC	TT	TT	TT	GG	GG	TT	CC	CC	CC	CC	AA
SD4218	9	SD4218	AA	CC	CC	TT	TT	TT	AA	AA	TT	CC	GG	CC	CC	GG	AA	CC	AA	TT	CC	GG	TT	AA	CC	GG	CC	CC	TT	TT	AA	AA	GG	CC	CC	GG	CC	CC	TT	TT	TT	GG	GG	TT	CC	CC	CC	CC	AA
MT0802	9	MT0802	AA	CC	CC	TT	TT	CC	GG	AA	TT	TT	GG	CC	CC	GG	AA	CC	AA	TT	CC	GG	TT	AA	CC	GG	CC	CC	TT	TT	AA	AA	GG	AA	CC	GG	CC	CC	TT	TT	TT	GG	GG	TT	CC	CC	CC	CC	AA
MT1002	9	MT1002	AA	CC	CC	CC	CC	CC	AA	AA	CC	CC	GG	CC	CC	GG	AA	CC	AA	TT	CC	GG	TT	AA	CC	GG	CC	CC	TT	TT	AA	AA	GG	CC	CC	GG	CC	CC	TT	TT	TT	GG	GG	TT	CC	CC	CC	CC	AA
MT1027	9	MT1027	AA	CC	CC	CC	CC	CC	AA	AA	CC	CC	GG	CC	CC	GG	AA	CC	AA	TT	CC	GG	TT	AA	CC	GG	CC	CC	TT	TT	AA	AA	GG	AA	CC	GG	CC	CC	TT	TT	TT	GG	GG	TT	CC	CC	CC	CC	AA
MT1053	9	MT1053	AA	CC	CC	TT	TT	CC	AA	AA	TT	CC	GG	CC	CC	GG	AA	CC	AA	TT	CC	GG	TT	AA	CC	GG	CC	CC	TT	TT	AA	AA	GG	CC	AA	AA	CC	CC	TT	TT	TT	GG	GG	TT	CC	CC	CC	CC	AA
MT0921	9	MT0921	AA	CC	CC	CC	CC	CC	AA	AA	CC	CC	GG	CC	CC	GG	AA	CC	AA	TT	CC	GG	TT	AA	CC	GG	CC	CC	TT	TT	AA	AA	GG	AA	CC	GG	CC	CC	TT	TT	TT	GG	GG	TT	CC	CC	CC	CC	AA
CAP151-3	9	CAP151-3	AA	CC	CC	CC	CC	CC	AA	AA	CC	CC	GG	CC	CC	GG	AA	CC	AA	TT	CC	GG	TT	AA	CC	GG	CC	CC	TT	TT	AA	AA	GG	AA	CC	GG	CC	CC	TT	TT	TT	GG	GG	TT	CC	CC	CC	CC	AA
CAP34-1	9	CAP34-1	AA	TT	TT	CC	CC	CC	AA	AA	NN	CC	GG	CC	CC	GG	AA	CC	AA	TT	CC	GG	TT	AA	CC	GG	CC	CC	TT	TT	AA	AA	GG	AA	CC	GG	CC	CC	TT	TT	TT	GG	GG	TT	CC	CC	CC	CC	AA
MT0813	9	MT0813	AA	CC	CC	CC	CC	CC	AA	AA	CC	CC	GG	CC	CC	GG	AA	CC	AA	TT	CC	GG	TT	AA	CC	GG	CC	CC	TT	TT	AA	AA	GG	CC	CC	GG	CC	CC	TT	TT	TT	GG	GG	TT	CC	CC	CC	CC	AA
5702PR	9	5702PR	AA	CC	CC	TT	TT	CC	GG	GG	TT	CC	GG	CC	CC	GG	AA	CC	AA	TT	CC	GG	TT	AA	CC	GG	CC	CC	TT	TT	AA	AA	GG	CC	CC	GG	CC	CC	TT	TT	TT	GG	GG	TT	CC	CC	CC	CC	AA
Laser	9	Laser	AA	CC	CC	TT	TT	CC	GG	GG	TT	CC	GG	CC	CC	GG	AA	CC	AA	TT	CC	GG	TT	AA	CC	GG	CC	CC	TT	TT	AA	AA	GG	CC	AA	AA	CC	CC	TT	TT	TT	GG	GG	TT	CC	CC	CC	CC	AA
Park	9	Park	AA	CC	CC	CC	CC	CC	GG	AA	TT	TT	GG	CC	CC	GG	AA	CC	AA	TT	CC	GG	TT	AA	CC	GG	CC	CC	TT	TT	AA	AA	GG	AA	AA	AA	CC	CC	TT	TT	TT	GG	GG	TT	CC	CC	CC	CC	AA
Sadash	9	Sadash	AA	CC	CC	CC	CC	TT	GG	GG	CC	CC	AA	CC	TT	GG	AA	CC	AA	CC	TT	TT	CC	GG	TT	TT	TT	TT	CC	CC	GG	GG	TT	CC	CC	GG	CC	CC	TT	TT	TT	GG	GG	TT	CC	TT	CC	CC	AA
AC_Splendor	9	AC_Splendor	AA	TT	TT	CC	CC	CC	GG	AA	TT	TT	GG	CC	CC	AA	GG	TT	GG	TT	CC	GG	TT	AA	CC	GG	CC	CC	TT	TT	AA	AA	GG	AA	CC	GG	CC	CC	TT	TT	TT	GG	GG	TT	CC	CC	CC	CC	AA
9223	9	9223	GG	CC	CC	CC	CC	TT	AA	GG	TT	CC	GG	TT	CC	GG	AA	CC	AA	TT	CC	GG	TT	AA	CC	GG	CC	CC	TT	TT	AA	AA	GG	CC	AA	AA	TT	TT	CC	CC	CC	TT	AA	CC	TT	TT	TT	TT	GG
9229	9	9229	GG	CC	CC	CC	CC	TT	AA	GG	TT	CC	GG	TT	CC	GG	AA	CC	AA	TT	CC	GG	TT	AA	CC	GG	CC	CC	TT	TT	AA	AA	GG	CC	AA	AA	TT	TT	CC	CC	CC	TT	AA	CC	TT	TT	TT	TT	GG
9233	9	9233	GG	CC	CC	CC	CC	TT	AA	GG	TT	CC	GG	TT	CC	AA	GG	TT	GG	TT	CC	GG	TT	AA	CC	GG	CC	CC	TT	TT	AA	AA	GG	CC	CC	GG	TT	TT	CC	CC	CC	TT	AA	CC	TT	TT	TT	TT	GG
9245	9	9245	AA	CC	CC	CC	CC	CC	GG	AA	CC	CC	GG	CC	CC	AA	GG	TT	GG	TT	CC	GG	TT	AA	CC	GG	CC	CC	TT	TT	AA	AA	GG	CC	CC	GG	CC	CC	TT	TT	TT	GG	GG	TT	CC	TT	CC	CC	AA
9260	9	9260	AA	TT	TT	CC	CC	CC	AA	GG	CC	CC	GG	CC	CC	GG	AA	CC	AA	TT	CC	GG	TT	AA	CC	GG	CC	CC	TT	TT	AA	AA	GG	AA	CC	GG	CC	CC	TT	TT	TT	GG	GG	TT	CC	CC	CC	CC	AA
RUSS	NA	RUSS	AA	CC	CC	CC	CC	TT	GG	AA	CC	TT	GG	CC	CC	GG	AA	CC	AA	TT	CC	GG	TT	AA	CC	GG	CC	CC	TT	TT	AA	AA	GG	AA	AA	AA	CC	CC	TT	TT	TT	GG	GG	TT	CC	CC	CC	CC	AA
IDO488	NA	IDO488	GG	TT	TT	TT	TT	CC	GG	GG	TT	CC	GG	CC	CC	GG	AA	CC	AA	TT	CC	GG	TT	AA	CC	GG	CC	CC	TT	TT	AA	AA	GG	CC	CC	GG	TT	TT	CC	CC	CC	TT	AA	CC	TT	TT	TT	TT	GG
IDO694	NA	IDO694	GG	NN	NN	NN	NN	CC	GG	NN	TT	NN	GG	CC	CC	GG	AA	CC	AA	TT	CC	GG	TT	AA	CC	GG	CC	CC	TT	TT	AA	AA	GG	NN	AA	AA	TT	TT	CC	CC	CC	TT	AA	CC	TT	TT	TT	TT	GG
IDO852	NA	IDO852	AA	CC	CC	CC	CC	CC	GG	AA	TT	CC	GG	CC	CC	GG	AA	CC	AA	TT	CC	GG	TT	AA	CC	GG	CC	CC	TT	TT	AA	AA	GG	AA	AA	AA	CC	CC	TT	TT	TT	GG	GG	TT	CC	CC	CC	CC	AA
Attila-1RSMA	NA	Attila-1RSMA	GG	TT	TT	CC	CC	CC	GG	GG	TT	CC	AA	CC	TT	GG	AA	CC	AA	CC	TT	TT	CC	GG	TT	TT	TT	TT	CC	CC	GG	GG	TT	CC	AA	AA	TT	TT	CC	CC	CC	TT	AA	CC	TT	TT	TT	TT	GG
Superb	NA	Superb	AA	CC	CC	CC	CC	CC	GG	AA	CC	TT	GG	CC	CC	GG	AA	CC	AA	TT	CC	GG	TT	AA	CC	GG	CC	CC	TT	TT	AA	AA	GG	CC	AA	AA	CC	CC	TT	TT	TT	GG	GG	TT	CC	CC	CC	CC	AA
[truncated: 39 more columns]

## Sheet: TKTTF R alleles
Lines are sorted by 'TKTTF_Linear_Score'.		SNP	wsnp_Ex_c11474_18507872	wsnp_Ku_c9746_16265756	wsnp_Ex_c5072_9006966	wsnp_Ku_c9746_16265584	wsnp_Ex_c7280_12498193	wsnp_Ex_c10955_17794520	wsnp_Ex_c8976_14963826	wsnp_Ex_rep_c67099_65575038	wsnp_Ex_c33778_42210283	wsnp_Ex_c3025_5587183	wsnp_Ex_rep_c69373_68311942	Tdurum_contig42694_1251	GENE-0431_573	wsnp_Ex_rep_c69373_68312188	wsnp_RFL_Contig4735_5673999	RAC875_c38756_141	IAAV3545	RFL_Contig2531_987	Tdurum_contig54776_1396	Excalibur_c10699_404	Excalibur_c9687_1021	Excalibur_c43822_370	BS00064419_51	Excalibur_c1952_175	BobWhite_c38832_153	BobWhite_c11918_807	Kukri_c6282_1706	IACX9439	Kukri_rep_c107387_161	BS00100763_51	Excalibur_rep_c96414_414	Kukri_rep_c102971_140	IAAV883	Ra_c662_521	IAAV2769	Excalibur_c41613_367	BS00009680_51	Excalibur_c13811_1086	Tdurum_contig31218_279	RAC875_c58134_239	RAC875_c55173_65	Tdurum_contig14986_191	BobWhite_c877_1058	BobWhite_c3259_96	Excalibur_c6050_323	IAAV1943	CAP8_c710_140
Line	TKTTF_Linear_Score	Alleles	T/G	T/C	A/G	A/G	T/C	T/C	T/C	A/C	A/G	T/C	T/C	T/C	A/C	A/G	T/G	T/C	A/G	T/C	A/G	A/G	T/C	T/C	T/C	A/G	T/C	A/G	A/G	A/G	A/G	T/C	A/C	A/G	A/G	A/G	A/G	A/C	T/G	T/C	T/C	T/C	A/C	A/G	T/C	T/C	T/C	T/C	A/C
Laura	0	Laura	GG	TT	AA	AA	TT	TT	TT	AA	GG	TT	CC	CC	CC	AA	GG	CC	GG	CC	GG	AA	CC	TT	TT	AA	TT	AA	AA	GG	GG	TT	AA	AA	NN	AA	GG	CC	TT	TT	CC	NN	AA	GG	TT	CC	CC	CC	AA
MN00261-4	0	MN00261-4	GG	TT	AA	AA	TT	TT	TT	AA	GG	CC	TT	CC	CC	GG	GG	CC	GG	CC	GG	AA	CC	TT	TT	AA	TT	AA	AA	GG	GG	TT	AA	AA	AA	AA	GG	CC	TT	TT	CC	CC	AA	GG	TT	CC	CC	CC	AA
MN03308-4	0	MN03308-4	GG	TT	AA	AA	TT	TT	TT	AA	GG	TT	CC	CC	CC	AA	GG	CC	GG	CC	GG	AA	CC	TT	TT	NN	TT	AA	AA	GG	GG	TT	AA	AA	AA	AA	GG	CC	TT	TT	CC	CC	AA	GG	TT	CC	CC	CC	AA
MN03358-4	0	MN03358-4	GG	TT	AA	AA	TT	TT	TT	AA	GG	TT	CC	CC	CC	AA	GG	CC	GG	CC	GG	AA	CC	TT	TT	AA	TT	AA	AA	GG	GG	TT	AA	AA	AA	AA	GG	CC	TT	TT	CC	CC	AA	GG	TT	CC	CC	CC	AA
Oklee	0	Oklee	GG	TT	AA	AA	TT	TT	TT	AA	GG	TT	TT	CC	CC	AA	GG	CC	GG	CC	GG	AA	CC	TT	TT	AA	TT	AA	AA	GG	GG	TT	AA	AA	AA	AA	GG	CC	TT	TT	CC	CC	AA	GG	TT	CC	CC	CC	AA
Verde	0	Verde	GG	TT	AA	AA	TT	TT	TT	AA	GG	TT	CC	CC	CC	AA	GG	CC	GG	CC	GG	AA	CC	TT	TT	AA	TT	AA	AA	GG	GG	TT	AA	AA	AA	AA	GG	CC	TT	TT	CC	CC	AA	GG	TT	CC	CC	CC	AA
GRANGER	0	GRANGER	GG	TT	AA	AA	TT	TT	TT	AA	GG	TT	TT	CC	CC	GG	GG	CC	GG	CC	GG	AA	CC	TT	TT	AA	TT	AA	AA	GG	GG	TT	AA	AA	AA	AA	GG	CC	TT	TT	CC	CC	AA	GG	TT	CC	CC	CC	AA
OXEN	0	OXEN	GG	TT	AA	AA	TT	TT	TT	AA	GG	CC	TT	CC	CC	GG	GG	CC	GG	CC	GG	AA	CC	TT	TT	AA	TT	AA	AA	GG	GG	TT	AA	AA	AA	AA	GG	CC	TT	TT	CC	CC	AA	GG	TT	CC	CC	CC	AA
RUSS	0	RUSS	GG	TT	AA	AA	TT	TT	TT	AA	GG	TT	TT	CC	CC	GG	GG	CC	GG	CC	GG	AA	CC	TT	TT	AA	TT	AA	AA	GG	GG	TT	AA	AA	AA	AA	GG	CC	TT	TT	CC	TT	AA	GG	TT	CC	CC	CC	AA
SD3851	0	SD3851	GG	TT	AA	AA	TT	TT	TT	AA	GG	TT	TT	CC	CC	GG	GG	CC	GG	CC	GG	AA	CC	TT	TT	AA	TT	AA	AA	GG	GG	TT	AA	AA	AA	AA	GG	CC	TT	TT	CC	CC	AA	GG	TT	CC	CC	CC	AA
SD3997	0	SD3997	GG	TT	AA	AA	TT	TT	TT	AA	GG	TT	TT	CC	CC	GG	GG	CC	GG	CC	GG	AA	CC	TT	TT	AA	TT	AA	AA	GG	GG	TT	AA	AA	AA	AA	GG	CC	TT	TT	CC	CC	AA	GG	TT	CC	CC	CC	AA
SD4076	0	SD4076	GG	TT	AA	AA	TT	TT	TT	AA	GG	TT	TT	CC	CC	GG	GG	CC	GG	CC	GG	AA	CC	TT	TT	NN	TT	AA	AA	GG	GG	TT	AA	AA	AA	AA	GG	CC	TT	TT	CC	CC	AA	GG	TT	CC	CC	CC	AA
SD4189	0	SD4189	GG	TT	AA	AA	TT	TT	TT	AA	GG	TT	TT	CC	CC	GG	GG	CC	GG	CC	GG	AA	CC	TT	TT	AA	TT	AA	AA	GG	GG	TT	AA	AA	AA	AA	GG	CC	TT	TT	CC	TT	AA	GG	TT	CC	CC	CC	AA
LOUISE	0	LOUISE	TT	CC	GG	GG	TT	CC	CC	CC	GG	TT	CC	CC	AA	AA	GG	CC	AA	TT	AA	GG	TT	CC	CC	GG	CC	GG	GG	AA	AA	CC	CC	GG	GG	GG	AA	AA	GG	CC	TT	TT	CC	AA	CC	CC	TT	TT	CC
Expresso	0	Expresso	TT	CC	GG	GG	CC	CC	CC	CC	AA	TT	CC	CC	CC	AA	GG	CC	AA	TT	AA	GG	TT	CC	CC	GG	CC	GG	GG	AA	AA	CC	CC	GG	GG	GG	AA	AA	GG	CC	TT	TT	CC	AA	CC	CC	TT	TT	CC
HW080169	0	HW080169	TT	CC	GG	GG	CC	CC	CC	CC	GG	TT	CC	CC	CC	AA	GG	CC	AA	TT	AA	GG	TT	CC	CC	GG	CC	GG	GG	AA	AA	CC	CC	GG	GG	GG	AA	AA	GG	CC	TT	TT	AA	AA	CC	TT	CC	TT	CC
MN03169-2-062	0	MN03169-2-062	GG	TT	AA	AA	TT	TT	TT	AA	GG	CC	TT	CC	CC	GG	GG	CC	GG	CC	GG	AA	CC	TT	TT	AA	TT	AA	AA	GG	GG	TT	AA	AA	NN	AA	GG	CC	TT	TT	CC	CC	AA	GG	TT	CC	CC	CC	AA
Tom	0	Tom	GG	CC	GG	GG	TT	CC	CC	CC	GG	TT	CC	CC	CC	AA	GG	CC	GG	CC	AA	GG	TT	CC	CC	GG	CC	GG	GG	AA	AA	CC	CC	GG	GG	GG	AA	AA	GG	TT	TT	CC	AA	AA	CC	CC	CC	CC	CC
IDO440	0	IDO440	TT	CC	GG	GG	CC	CC	CC	CC	GG	CC	TT	CC	CC	GG	TT	TT	AA	TT	AA	GG	TT	CC	CC	GG	CC	GG	GG	AA	AA	CC	CC	GG	GG	GG	AA	AA	GG	CC	TT	TT	AA	AA	CC	TT	CC	TT	CC
RSI5_Yr5_Yr15_Gpc_HMW1	0	RSI5_Yr5_Yr15_Gpc_HMW1	GG	TT	AA	AA	TT	TT	TT	AA	GG	TT	CC	CC	CC	AA	TT	TT	GG	CC	GG	AA	CC	TT	TT	AA	TT	AA	AA	GG	GG	TT	AA	AA	AA	AA	GG	CC	TT	TT	CC	CC	AA	GG	TT	CC	CC	CC	AA
UC1642	0	UC1642	TT	CC	GG	GG	CC	CC	CC	CC	AA	TT	CC	CC	CC	AA	GG	CC	AA	TT	AA	GG	TT	CC	CC	GG	CC	GG	GG	AA	AA	CC	CC	GG	GG	GG	AA	AA	GG	CC	TT	TT	CC	AA	CC	CC	TT	TT	CC
AC_Domain	0	AC_Domain	GG	TT	AA	AA	TT	TT	TT	AA	GG	CC	TT	CC	CC	GG	GG	CC	GG	CC	GG	AA	CC	TT	TT	AA	TT	AA	AA	GG	GG	TT	AA	AA	AA	AA	GG	CC	TT	TT	CC	TT	AA	GG	TT	CC	CC	CC	AA
Carberry	0	Carberry	GG	TT	AA	AA	TT	TT	TT	AA	GG	TT	CC	CC	AA	AA	GG	CC	GG	CC	GG	AA	CC	TT	TT	AA	TT	AA	AA	GG	GG	TT	AA	AA	AA	NN	GG	CC	TT	TT	CC	CC	AA	AA	TT	CC	CC	CC	AA
Roblin	0	Roblin	GG	CC	GG	GG	TT	CC	CC	CC	GG	TT	CC	CC	CC	AA	GG	CC	GG	CC	AA	GG	TT	CC	CC	GG	CC	GG	GG	AA	AA	CC	CC	GG	GG	GG	AA	AA	GG	TT	TT	TT	CC	AA	CC	CC	CC	CC	CC
CDC_Alsak	0	CDC_Alsak	GG	TT	AA	AA	TT	TT	TT	AA	GG	CC	TT	CC	CC	GG	GG	CC	GG	CC	GG	AA	CC	TT	TT	AA	TT	AA	AA	GG	GG	TT	AA	AA	AA	AA	GG	CC	TT	TT	CC	CC	AA	GG	TT	CC	CC	CC	AA
CDC_Kernen	0	CDC_Kernen	GG	TT	AA	AA	TT	TT	TT	AA	GG	TT	CC	CC	CC	AA	GG	CC	GG	CC	GG	AA	CC	TT	TT	AA	TT	AA	AA	GG	GG	TT	AA	AA	AA	AA	GG	CC	TT	TT	CC	TT	AA	GG	TT	CC	CC	CC	AA
CDC_Osler	0	CDC_Osler	GG	CC	GG	GG	TT	CC	CC	CC	GG	TT	CC	CC	CC	AA	GG	CC	GG	CC	AA	GG	TT	CC	CC	GG	CC	GG	GG	AA	AA	CC	CC	GG	GG	GG	AA	AA	GG	TT	TT	TT	CC	AA	CC	CC	CC	CC	CC
CDC_Stanley	0	CDC_Stanley	GG	TT	AA	AA	TT	TT	TT	AA	GG	CC	TT	CC	CC	AA	GG	CC	GG	CC	GG	AA	CC	TT	TT	AA	TT	AA	AA	GG	GG	TT	AA	AA	AA	AA	GG	CC	TT	TT	CC	TT	AA	GG	TT	CC	CC	CC	AA
CDC_Teal	0	CDC_Teal	GG	TT	AA	AA	TT	TT	TT	AA	GG	TT	CC	CC	CC	AA	GG	CC	GG	CC	GG	AA	CC	TT	TT	AA	TT	AA	AA	GG	GG	TT	AA	AA	AA	AA	GG	CC	TT	TT	CC	NN	AA	GG	TT	CC	CC	CC	AA
AC_Eatonia	0	AC_Eatonia	GG	TT	AA	AA	TT	TT	TT	AA	GG	CC	TT	CC	CC	AA	GG	CC	GG	CC	GG	AA	CC	TT	TT	AA	TT	AA	AA	GG	GG	TT	AA	AA	AA	AA	NN	CC	TT	TT	CC	CC	AA	GG	TT	CC	CC	CC	AA
Lillian	0	Lillian	GG	TT	AA	AA	TT	TT	TT	AA	GG	CC	TT	CC	AA	GG	GG	CC	GG	CC	GG	AA	CC	TT	TT	AA	TT	AA	AA	GG	GG	TT	AA	AA	AA	NN	GG	CC	TT	TT	CC	CC	AA	GG	TT	CC	CC	CC	AA
Stettler	0	Stettler	GG	TT	AA	AA	TT	TT	TT	AA	GG	CC	TT	CC	CC	GG	GG	CC	GG	CC	GG	AA	CC	TT	TT	AA	TT	AA	AA	GG	GG	TT	AA	AA	AA	AA	GG	CC	TT	TT	CC	CC	AA	GG	TT	CC	CC	CC	AA
SD4112	0	SD4112	GG	TT	AA	AA	TT	TT	TT	AA	GG	CC	TT	CC	CC	GG	GG	CC	GG	CC	GG	AA	CC	TT	TT	AA	TT	AA	AA	GG	GG	TT	AA	AA	AA	AA	NN	CC	TT	TT	CC	CC	AA	GG	TT	CC	CC	CC	AA
SD4178	0	SD4178	GG	TT	AA	AA	TT	TT	TT	AA	GG	TT	TT	CC	CC	GG	GG	CC	GG	CC	GG	AA	CC	TT	TT	AA	TT	AA	AA	GG	GG	TT	AA	AA	AA	AA	GG	CC	TT	TT	CC	CC	AA	GG	TT	CC	CC	CC	AA
SD4263	0	SD4263	GG	TT	AA	AA	TT	TT	TT	AA	GG	CC	TT	CC	CC	GG	GG	CC	GG	CC	GG	AA	CC	TT	TT	AA	TT	AA	AA	GG	GG	TT	AA	AA	AA	AA	GG	CC	TT	TT	CC	CC	AA	GG	TT	CC	CC	CC	AA
MT0861	0	MT0861	TT	TT	AA	AA	CC	CC	TT	CC	AA	CC	TT	CC	CC	GG	GG	CC	AA	TT	GG	AA	TT	TT	CC	GG	CC	GG	GG	AA	AA	CC	CC	GG	GG	GG	AA	AA	GG	CC	CC	TT	AA	AA	CC	CC	TT	TT	CC
MT0813	0	MT0813	GG	TT	AA	AA	TT	TT	TT	AA	GG	CC	TT	CC	AA	GG	TT	TT	GG	CC	GG	AA	TT	TT	TT	GG	CC	AA	GG	AA	GG	CC	CC	AA	AA	GG	AA	AA	GG	TT	CC	CC	AA	AA	CC	CC	CC	CC	CC
5600HR	0	5600HR	GG	TT	AA	AA	TT	TT	TT	AA	GG	TT	CC	CC	CC	AA	GG	CC	GG	CC	GG	AA	CC	TT	TT	AA	TT	AA	AA	GG	GG	TT	AA	AA	AA	AA	GG	CC	TT	TT	CC	TT	AA	GG	TT	CC	CC	CC	AA
Alikat	0	Alikat	GG	TT	AA	AA	TT	TT	TT	AA	GG	TT	CC	CC	CC	AA	GG	CC	GG	CC	GG	AA	CC	TT	TT	AA	TT	AA	AA	GG	GG	TT	AA	AA	AA	AA	GG	CC	TT	TT	CC	TT	AA	GG	TT	CC	CC	CC	AA
BW947	0	BW947	GG	TT	AA	AA	TT	TT	TT	AA	GG	TT	CC	CC	CC	AA	GG	CC	GG	CC	GG	AA	CC	TT	TT	AA	TT	AA	AA	GG	GG	TT	AA	AA	AA	AA	NN	CC	TT	TT	CC	NN	AA	GG	TT	CC	CC	CC	AA
PT765	0	PT765	GG	TT	AA	AA	TT	TT	TT	AA	GG	TT	CC	CC	CC	AA	GG	CC	GG	CC	GG	AA	CC	TT	TT	AA	TT	AA	AA	GG	GG	TT	AA	AA	AA	AA	GG	CC	TT	TT	CC	CC	AA	GG	TT	CC	CC	CC	AA
Sadash	0	Sadash	GG	CC	GG	GG	TT	CC	CC	CC	GG	TT	CC	CC	CC	AA	GG	CC	GG	CC	AA	GG	TT	CC	CC	GG	CC	GG	GG	AA	AA	CC	CC	GG	GG	GG	AA	AA	GG	TT	TT	TT	CC	AA	CC	CC	CC	CC	CC
Somerset	0	Somerset	TT	TT	AA	AA	TT	TT	TT	AA	GG	CC	TT	CC	CC	AA	GG	CC	GG	CC	GG	AA	TT	TT	TT	GG	CC	AA	GG	AA	AA	CC	CC	AA	AA	GG	AA	CC	GG	TT	CC	TT	AA	GG	CC	CC	CC	CC	CC
AC_Splendor	0	AC_Splendor	GG	TT	AA	AA	TT	TT	TT	AA	GG	CC	TT	CC	CC	GG	GG	CC	GG	CC	GG	AA	CC	TT	TT	AA	TT	AA	AA	GG	GG	TT	AA	AA	NN	AA	GG	CC	TT	TT	CC	TT	AA	GG	TT	CC	CC	CC	AA
Waskada	0	Waskada	GG	TT	AA	AA	TT	TT	TT	AA	GG	CC	TT	CC	CC	GG	GG	CC	GG	CC	GG	AA	CC	TT	TT	AA	TT	AA	AA	GG	GG	TT	AA	AA	AA	AA	GG	CC	TT	TT	CC	CC	AA	GG	TT	CC	CC	CC	AA
Peace	0	Peace	GG	TT	AA	AA	TT	TT	TT	AA	GG	CC	TT	CC	CC	AA	GG	CC	GG	CC	GG	AA	CC	TT	TT	AA	TT	AA	AA	GG	GG	TT	AA	AA	AA	AA	GG	CC	TT	TT	CC	CC	AA	GG	TT	CC	CC	CC	AA
9263	0	9263	TT	CC	GG	GG	TT	CC	CC	CC	GG	TT	CC	CC	CC	AA	GG	CC	AA	TT	GG	GG	TT	CC	CC	GG	CC	GG	GG	AA	AA	CC	CC	GG	GG	GG	AA	AA	GG	CC	CC	CC	CC	GG	CC	CC	TT	TT	CC
9242	0	9242	GG	CC	GG	GG	TT	CC	CC	CC	GG	TT	CC	CC	CC	AA	GG	CC	GG	CC	AA	GG	CC	CC	CC	AA	TT	GG	AA	GG	AA	TT	AA	GG	GG	AA	GG	CC	TT	TT	TT	CC	CC	GG	TT	CC	CC	CC	CC
9240	0	9240	GG	CC	GG	GG	TT	CC	CC	CC	GG	TT	CC	CC	CC	AA	GG	CC	GG	CC	AA	GG	CC	CC	CC	AA	TT	GG	AA	GG	AA	TT	AA	GG	GG	AA	GG	CC	TT	TT	TT	CC	CC	GG	TT	CC	CC	CC	CC
AC_Barrie	1	AC_Barrie	GG	TT	AA	AA	TT	TT	TT	AA	GG	CC	TT	CC	CC	AA	GG	CC	GG	CC	GG	AA	CC	TT	TT	AA	TT	AA	AA	GG	GG	TT	AA	AA	AA	AA	GG	CC	TT	TT	CC	CC	AA	GG	TT	CC	CC	CC	AA
RL4137	1	RL4137	GG	TT	AA	AA	TT	TT	TT	AA	GG	CC	TT	CC	CC	GG	GG	CC	GG	CC	GG	AA	CC	TT	TT	AA	TT	AA	AA	GG	GG	TT	AA	AA	AA	AA	GG	CC	TT	TT	CC	NN	AA	GG	TT	CC	CC	CC	AA
IDO599	1	IDO599	TT	CC	GG	NN	CC	CC	CC	CC	AA	TT	CC	TT	CC	AA	GG	CC	AA	TT	AA	GG	TT	CC	CC	GG	CC	AA	GG	AA	AA	CC	CC	GG	GG	GG	AA	AA	GG	CC	TT	TT	AA	AA	NN	TT	TT	CC	CC
IDO687	1	IDO687	NN	CC	GG	NN	CC	CC	CC	CC	AA	CC	TT	CC	CC	GG	TT	TT	AA	TT	AA	AA	TT	TT	CC	GG	CC	GG	GG	AA	AA	CC	CC	GG	GG	GG	AA	AA	NN	CC	CC	TT	AA	AA	CC	TT	CC	TT	CC
Cataldo	1	Cataldo	TT	CC	GG	GG	CC	CC	CC	CC	GG	CC	TT	CC	CC	GG	TT	TT	AA	TT	AA	GG	TT	CC	CC	GG	CC	GG	GG	AA	AA	CC	CC	GG	GG	GG	AA	AA	GG	CC	TT	TT	CC	AA	CC	TT	CC	TT	CC
Ada	1	Ada	GG	TT	AA	AA	TT	TT	TT	AA	GG	TT	TT	CC	CC	AA	GG	CC	GG	CC	GG	AA	CC	TT	TT	AA	TT	AA	AA	GG	GG	TT	AA	AA	AA	AA	GG	CC	TT	TT	CC	CC	AA	GG	TT	CC	CC	CC	AA
MN02072-7	1	MN02072-7	GG	TT	AA	AA	TT	TT	TT	AA	GG	CC	TT	CC	CC	GG	GG	CC	GG	CC	GG	AA	CC	TT	TT	AA	TT	AA	AA	GG	GG	TT	AA	AA	AA	AA	GG	CC	TT	TT	CC	CC	AA	GG	TT	CC	CC	CC	AA
MN02255	1	MN02255	GG	TT	AA	AA	TT	TT	TT	AA	GG	CC	TT	CC	CC	GG	GG	CC	GG	CC	GG	AA	CC	TT	TT	AA	TT	AA	AA	GG	GG	TT	AA	AA	NN	AA	GG	CC	TT	TT	CC	TT	AA	GG	TT	CC	CC	CC	AA
MN03119-4	1	MN03119-4	GG	TT	AA	AA	TT	TT	TT	AA	GG	CC	TT	CC	CC	GG	GG	CC	GG	CC	GG	AA	CC	TT	TT	AA	TT	AA	AA	GG	GG	TT	AA	AA	AA	AA	GG	CC	TT	TT	CC	CC	AA	GG	TT	CC	CC	CC	AA
RB07	1	RB07	GG	TT	AA	AA	TT	TT	TT	AA	GG	CC	TT	CC	CC	GG	TT	TT	GG	CC	GG	AA	CC	TT	TT	AA	TT	AA	AA	GG	GG	TT	AA	AA	NN	AA	GG	CC	TT	TT	CC	CC	AA	GG	TT	CC	CC	CC	AA
Ulen	1	Ulen	GG	TT	AA	AA	TT	TT	TT	AA	GG	CC	TT	CC	CC	GG	GG	NN	GG	CC	GG	AA	CC	TT	TT	AA	TT	AA	AA	GG	GG	TT	AA	AA	NN	AA	GG	CC	TT	TT	CC	CC	AA	GG	TT	CC	CC	CC	AA
MT0415	1	MT0415	GG	TT	AA	AA	TT	CC	TT	CC	GG	CC	TT	CC	CC	GG	GG	CC	GG	CC	GG	AA	TT	TT	CC	GG	CC	GG	GG	AA	AA	CC	CC	GG	GG	GG	AA	AA	GG	TT	CC	CC	AA	AA	CC	CC	CC	CC	CC
Vida	1	Vida	GG	TT	AA	AA	TT	CC	TT	CC	GG	CC	TT	CC	CC	GG	GG	CC	GG	CC	GG	AA	TT	TT	CC	GG	CC	GG	GG	AA	AA	CC	CC	GG	GG	GG	AA	AA	GG	TT	CC	CC	AA	AA	CC	CC	CC	CC	CC
BRIGGS	1	BRIGGS	GG	TT	AA	AA	TT	TT	TT	AA	GG	CC	TT	CC	CC	GG	GG	CC	GG	CC	GG	AA	CC	TT	TT	AA	TT	AA	AA	GG	GG	TT	AA	AA	AA	AA	GG	CC	TT	TT	CC	TT	AA	GG	TT	CC	CC	CC	AA
Macon	1	Macon	TT	CC	GG	GG	CC	CC	CC	CC	GG	TT	CC	CC	AA	AA	GG	CC	AA	TT	AA	GG	TT	CC	CC	GG	CC	GG	GG	AA	AA	CC	CC	GG	GG	GG	AA	AA	GG	CC	TT	TT	AA	AA	CC	TT	CC	TT	CC
WA8034	1	WA8034	TT	CC	GG	GG	TT	CC	CC	CC	GG	TT	CC	CC	CC	AA	GG	CC	AA	TT	AA	GG	TT	CC	CC	GG	CC	GG	GG	AA	AA	CC	CC	GG	GG	GG	AA	AA	GG	TT	TT	TT	CC	AA	CC	CC	TT	TT	CC
H0800080	1	H0800080	GG	TT	AA	AA	TT	TT	TT	AA	GG	CC	TT	CC	AA	GG	GG	CC	GG	CC	GG	AA	CC	TT	TT	AA	TT	AA	AA	GG	GG	TT	AA	AA	AA	NN	GG	CC	TT	TT	CC	CC	AA	GG	TT	CC	CC	CC	AA
WA8148	1	WA8148	GG	TT	AA	AA	TT	TT	TT	AA	GG	CC	TT	CC	AA	GG	GG	CC	GG	CC	GG	AA	CC	TT	TT	AA	TT	AA	AA	GG	GG	TT	AA	AA	AA	AA	GG	CC	TT	TT	CC	CC	AA	GG	TT	CC	CC	CC	AA
Hollis	1	Hollis	GG	TT	AA	AA	TT	TT	TT	AA	GG	CC	TT	CC	CC	GG	GG	CC	GG	CC	GG	AA	CC	TT	TT	AA	TT	AA	AA	GG	GG	TT	AA	AA	AA	AA	GG	CC	TT	TT	CC	CC	AA	GG	TT	CC	CC	CC	AA
HR07024-5	1	HR07024-5	GG	TT	AA	AA	TT	TT	TT	AA	GG	CC	TT	CC	AA	GG	GG	CC	GG	CC	GG	AA	CC	TT	TT	AA	TT	AA	AA	GG	GG	TT	AA	AA	AA	AA	GG	CC	TT	TT	CC	CC	AA	GG	TT	CC	CC	CC	AA
Scarlet	1	Scarlet	TT	CC	GG	GG	TT	CC	CC	CC	GG	TT	CC	CC	CC	AA	GG	CC	AA	TT	AA	GG	TT	CC	CC	GG	CC	GG	GG	AA	AA	CC	CC	GG	GG	GG	AA	AA	GG	TT	TT	TT	CC	AA	CC	CC	TT	TT	CC
MN03148	1	MN03148	GG	TT	AA	AA	TT	TT	TT	AA	GG	TT	TT	CC	CC	AA	GG	CC	GG	CC	GG	AA	CC	TT	TT	AA	TT	AA	AA	GG	GG	TT	AA	AA	NN	AA	GG	CC	TT	TT	CC	CC	AA	GG	TT	CC	CC	CC	AA
MN03306-1	1	MN03306-1	GG	TT	AA	AA	TT	TT	TT	AA	GG	TT	CC	CC	CC	AA	GG	CC	GG	CC	GG	AA	CC	TT	TT	AA	TT	AA	AA	GG	GG	TT	AA	AA	AA	AA	GG	CC	TT	TT	CC	CC	AA	GG	TT	CC	CC	CC	AA
MN06018	1	MN06018	GG	TT	AA	AA	TT	TT	TT	AA	GG	CC	TT	CC	CC	GG	GG	CC	GG	CC	GG	AA	CC	TT	TT	AA	TT	AA	AA	GG	GG	TT	AA	AA	AA	AA	GG	CC	TT	TT	CC	CC	AA	AA	TT	CC	CC	CC	AA
MN06028	1	MN06028	GG	TT	AA	AA	TT	TT	TT	AA	GG	TT	TT	CC	CC	AA	GG	CC	GG	CC	GG	AA	CC	TT	TT	AA	TT	AA	AA	GG	GG	TT	AA	AA	AA	AA	GG	CC	TT	TT	CC	CC	AA	GG	TT	CC	CC	CC	AA
MN06075-4	1	MN06075-4	GG	TT	AA	AA	TT	TT	TT	AA	GG	CC	TT	CC	CC	GG	GG	CC	GG	CC	GG	AA	CC	TT	TT	AA	TT	AA	AA	GG	GG	TT	AA	AA	AA	AA	GG	CC	TT	TT	CC	CC	AA	GG	TT	CC	CC	CC	AA
MN07098-6	1	MN07098-6	GG	TT	AA	AA	TT	TT	TT	AA	GG	TT	TT	CC	CC	GG	GG	CC	GG	CC	GG	AA	CC	TT	TT	AA	TT	AA	AA	GG	GG	TT	AA	AA	NN	AA	GG	CC	TT	TT	CC	TT	AA	GG	TT	CC	CC	CC	AA
MN08013-2	1	MN08013-2	GG	TT	AA	AA	TT	TT	TT	AA	GG	CC	TT	CC	CC	GG	TT	TT	GG	CC	GG	AA	CC	TT	TT	AA	TT	AA	AA	GG	GG	TT	AA	AA	AA	AA	GG	CC	TT	TT	CC	TT	AA	GG	TT	CC	CC	CC	AA
MN08106-6	1	MN08106-6	GG	TT	AA	AA	TT	TT	TT	AA	GG	CC	TT	CC	CC	GG	TT	TT	GG	CC	GG	AA	CC	TT	TT	AA	TT	AA	AA	GG	GG	TT	AA	AA	NN	AA	GG	CC	TT	TT	CC	CC	AA	GG	TT	CC	CC	CC	AA
Rollag	1	Rollag	GG	TT	AA	AA	TT	TT	TT	AA	GG	TT	TT	CC	CC	AA	GG	CC	GG	CC	GG	AA	CC	TT	TT	AA	TT	AA	AA	GG	GG	TT	AA	AA	AA	AA	GG	CC	TT	TT	CC	CC	AA	GG	TT	CC	CC	CC	AA
IDO560	1	IDO560	TT	TT	AA	AA	TT	TT	TT	AA	GG	TT	CC	CC	CC	AA	GG	CC	AA	TT	GG	AA	TT	TT	CC	GG	CC	AA	GG	AA	AA	CC	CC	AA	GG	GG	AA	AA	GG	TT	CC	TT	AA	AA	CC	CC	TT	TT	CC
IDO694	1	IDO694	GG	TT	AA	AA	TT	TT	TT	AA	GG	NN	TT	CC	CC	GG	NN	CC	GG	CC	GG	AA	CC	TT	TT	AA	TT	AA	AA	GG	GG	TT	AA	AA	AA	AA	GG	CC	TT	TT	CC	CC	AA	GG	TT	CC	CC	CC	AA
IDO852	1	IDO852	TT	CC	GG	NN	CC	CC	CC	CC	AA	TT	CC	TT	CC	AA	GG	CC	AA	TT	AA	GG	TT	CC	CC	GG	CC	AA	GG	AA	AA	CC	CC	GG	GG	GG	AA	AA	GG	CC	TT	TT	AA	AA	NN	TT	TT	CC	CC
IDO854	1	IDO854	TT	CC	GG	GG	CC	CC	CC	CC	GG	CC	TT	CC	AA	GG	GG	CC	AA	TT	AA	GG	TT	CC	CC	GG	CC	GG	GG	AA	AA	CC	CC	GG	GG	GG	AA	AA	GG	TT	TT	TT	AA	AA	CC	TT	CC	TT	CC
UC1679	1	Clear_white_515	TT	CC	GG	NN	CC	NN	CC	CC	AA	TT	CC	CC	CC	AA	GG	CC	AA	TT	AA	GG	NN	CC	CC	GG	CC	GG	NN	AA	AA	CC	CC	GG	GG	GG	AA	NN	GG	CC	NN	TT	AA	AA	CC	CC	TT	TT	CC
Blanca_Fuerte	1	Blanca_Fuerte	TT	NN	GG	GG	NN	NN	CC	NN	NN	TT	CC	CC	CC	AA	TT	TT	AA	TT	AA	GG	TT	CC	CC	GG	CC	GG	GG	AA	AA	CC	CC	GG	GG	GG	AA	AA	GG	CC	TT	TT	CC	AA	CC	CC	TT	TT	CC
UC1643	1	UC1643	TT	CC	GG	NN	CC	CC	CC	CC	AA	CC	TT	CC	CC	GG	GG	CC	AA	TT	AA	AA	TT	TT	CC	GG	CC	GG	GG	AA	AA	CC	CC	GG	GG	GG	AA	AA	NN	CC	CC	TT	AA	AA	CC	TT	CC	TT	CC
Neepawa	1	Neepawa	GG	TT	AA	AA	TT	TT	TT	AA	GG	CC	TT	CC	CC	AA	GG	CC	GG	CC	GG	AA	CC	TT	TT	AA	TT	AA	AA	GG	GG	TT	AA	AA	AA	AA	GG	CC	TT	TT	CC	TT	AA	GG	TT	CC	CC	CC	AA
SELECT	1	SELECT	GG	TT	AA	AA	TT	TT	TT	AA	GG	TT	TT	CC	CC	GG	GG	CC	GG	CC	GG	AA	CC	TT	TT	AA	TT	AA	AA	GG	GG	TT	AA	AA	AA	AA	GG	CC	TT	TT	CC	TT	AA	GG	TT	CC	CC	CC	AA
SD4023	1	SD4023	GG	TT	AA	AA	TT	TT	TT	AA	GG	TT	TT	CC	CC	GG	GG	CC	GG	CC	GG	AA	CC	TT	TT	AA	TT	AA	AA	GG	GG	TT	AA	AA	AA	AA	GG	CC	TT	TT	CC	CC	AA	GG	TT	CC	CC	CC	AA
SD4165	1	SD4165	GG	TT	AA	AA	TT	TT	TT	AA	GG	CC	TT	CC	AA	GG	GG	CC	GG	CC	GG	AA	CC	TT	TT	AA	TT	AA	AA	GG	GG	TT	AA	AA	AA	AA	GG	CC	TT	TT	CC	CC	AA	GG	TT	CC	CC	CC	AA
SD4181	1	SD4181	GG	TT	AA	AA	TT	TT	TT	AA	GG	TT	TT	CC	AA	GG	GG	CC	GG	CC	GG	AA	CC	TT	TT	AA	TT	AA	AA	GG	GG	TT	AA	AA	AA	AA	GG	CC	TT	TT	CC	CC	AA	GG	TT	CC	CC	CC	AA
SD4199	1	SD4199	GG	TT	AA	AA	TT	TT	TT	AA	GG	TT	TT	CC	CC	GG	GG	CC	GG	CC	GG	AA	CC	TT	TT	AA	TT	AA	AA	GG	GG	TT	AA	AA	AA	AA	GG	CC	TT	TT	CC	CC	AA	GG	TT	CC	CC	CC	AA
SD4250	1	SD4250	GG	TT	AA	AA	TT	TT	TT	AA	GG	TT	TT	CC	CC	GG	GG	CC	GG	CC	GG	AA	CC	TT	TT	AA	TT	AA	AA	GG	GG	TT	AA	AA	AA	AA	GG	CC	TT	TT	CC	TT	AA	GG	TT	CC	CC	CC	AA
SD4253	1	SD4253	GG	TT	AA	AA	TT	TT	TT	AA	GG	CC	TT	CC	CC	GG	GG	CC	GG	CC	GG	AA	CC	TT	TT	AA	TT	AA	AA	GG	GG	TT	AA	AA	AA	AA	GG	CC	TT	TT	CC	CC	AA	GG	TT	CC	CC	CC	AA
SD4264	1	SD4264	GG	TT	AA	AA	TT	TT	TT	AA	GG	CC	TT	CC	CC	GG	GG	CC	GG	CC	GG	AA	CC	TT	TT	NN	TT	AA	AA	GG	GG	TT	AA	AA	AA	AA	GG	CC	TT	TT	CC	CC	AA	GG	TT	CC	CC	CC	AA
SD4265	1	SD4265	GG	TT	AA	AA	TT	TT	TT	AA	GG	TT	TT	CC	CC	GG	GG	CC	GG	CC	GG	AA	CC	TT	TT	AA	TT	AA	AA	GG	GG	TT	AA	AA	AA	AA	GG	CC	TT	TT	CC	CC	AA	AA	TT	CC	CC	CC	AA
SD4280	1	SD4280	GG	TT	AA	AA	TT	TT	TT	AA	GG	CC	TT	CC	CC	GG	GG	CC	GG	CC	GG	AA	CC	TT	TT	AA	TT	AA	AA	GG	GG	TT	AA	AA	AA	AA	GG	CC	TT	TT	CC	CC	AA	GG	TT	CC	CC	CC	AA
MT1002	1	MT1002	GG	TT	AA	AA	TT	TT	TT	AA	GG	CC	TT	CC	CC	GG	GG	CC	GG	CC	GG	AA	CC	TT	TT	AA	TT	AA	AA	GG	GG	TT	AA	AA	AA	AA	GG	CC	TT	TT	CC	CC	AA	GG	TT	CC	CC	CC	AA
MT1016	1	MT1016	GG	TT	AA	AA	TT	TT	TT	AA	GG	CC	TT	CC	CC	GG	GG	CC	GG	CC	GG	AA	CC	TT	TT	AA	TT	AA	AA	GG	GG	TT	AA	AA	AA	AA	GG	CC	TT	TT	CC	CC	AA	GG	TT	CC	CC	CC	AA
MTHW1069	1	MTHW1069	GG	TT	AA	AA	TT	TT	TT	AA	GG	CC	TT	CC	CC	GG	TT	TT	GG	CC	GG	AA	CC	TT	TT	AA	TT	AA	AA	GG	GG	TT	AA	AA	AA	AA	GG	CC	TT	TT	CC	CC	AA	GG	TT	CC	CC	CC	AA
Laser	1	Laser	GG	TT	AA	AA	TT	TT	TT	AA	GG	TT	CC	CC	CC	AA	GG	CC	GG	CC	GG	AA	CC	TT	TT	AA	TT	AA	AA	GG	GG	TT	AA	AA	AA	AA	GG	CC	TT	TT	CC	CC	AA	GG	TT	CC	CC	CC	AA
Snowbird	1	Snowbird	GG	TT	AA	AA	TT	TT	TT	AA	GG	CC	TT	CC	CC	GG	GG	CC	GG	CC	GG	AA	CC	TT	TT	AA	TT	AA	AA	GG	GG	TT	AA	AA	AA	AA	GG	CC	TT	TT	CC	TT	AA	GG	TT	CC	CC	CC	AA
AC_Cadillac	1	AC_Cadillac	GG	TT	AA	AA	TT	TT	TT	AA	GG	CC	TT	CC	CC	AA	GG	CC	GG	CC	GG	AA	CC	TT	TT	AA	TT	AA	AA	GG	GG	TT	AA	AA	AA	AA	GG	CC	TT	TT	CC	CC	AA	GG	TT	CC	CC	CC	AA
Snowstar	1	Snowstar	GG	TT	AA	AA	TT	TT	TT	AA	GG	CC	TT	CC	CC	GG	GG	CC	GG	CC	GG	AA	CC	TT	TT	AA	TT	AA	AA	GG	GG	TT	AA	AA	AA	AA	GG	CC	TT	TT	CC	NN	AA	GG	TT	CC	CC	CC	AA
Kane	1	Kane	GG	TT	AA	AA	TT	TT	TT	AA	GG	CC	TT	CC	CC	GG	GG	CC	GG	CC	GG	AA	CC	TT	TT	AA	TT	AA	AA	GG	GG	TT	AA	AA	AA	AA	GG	CC	TT	TT	CC	TT	AA	GG	TT	CC	CC	CC	AA
CDN_Bison	1	CDN_Bison	TT	TT	AA	AA	TT	TT	TT	AA	GG	CC	TT	CC	CC	GG	GG	CC	AA	TT	GG	AA	CC	TT	TT	AA	TT	AA	AA	GG	GG	TT	AA	AA	AA	AA	GG	CC	TT	TT	CC	CC	AA	GG	TT	CC	TT	TT	AA
9233	1	9233	TT	CC	GG	GG	TT	CC	CC	CC	GG	TT	CC	CC	CC	AA	GG	CC	AA	TT	AA	GG	TT	CC	CC	GG	CC	GG	GG	AA	AA	CC	CC	GG	GG	GG	AA	AA	GG	TT	TT	TT	CC	AA	CC	CC	TT	TT	CC
9262	1	9262	NN	CC	GG	GG	CC	CC	CC	CC	AA	TT	TT	CC	CC	GG	GG	CC	AA	TT	AA	GG	TT	CC	CC	GG	CC	GG	GG	AA	AA	TC	CC	GG	GG	GG	AA	AA	GG	CC	TT	TT	CC	AA	CC	CC	TT	TT	CC
9256	1	9256	TT	CC	GG	GG	CC	CC	CC	CC	GG	TT	CC	CC	CC	AA	GG	CC	AA	TT	AA	GG	TT	CC	CC	GG	CC	GG	GG	AA	AA	CC	CC	GG	GG	GG	AA	AA	GG	CC	TT	TT	AA	GG	CC	TT	TT	CC	AA
9252	1	9252	TT	CC	GG	GG	CC	CC	CC	CC	AA	TT	CC	CC	CC	AA	GG	CC	AA	TT	AA	GG	TT	CC	CC	GG	CC	GG	GG	AA	AA	CC	CC	GG	GG	GG	AA	AA	GG	CC	TT	TT	AA	AA	CC	CC	TT	TT	CC
9248	1	9248	TT	CC	GG	GG	TT	CC	CC	CC	GG	TT	CC	CC	CC	AA	GG	CC	AA	TT	AA	GG	TT	CC	CC	GG	CC	GG	GG	AA	AA	CC	CC	GG	GG	GG	AA	AA	GG	TT	TT	TT	CC	AA	CC	CC	TT	TT	CC
Jerome	2	Jerome	GG	TT	AA	AA	TT	TT	TT	AA	GG	CC	TT	CC	AA	GG	GG	CC	GG	CC	GG	AA	CC	TT	TT	AA	TT	AA	AA	GG	GG	TT	AA	AA	AA	NN	GG	CC	TT	TT	CC	CC	AA	GG	TT	CC	CC	CC	AA
MN05141-2	2	MN05141-2	GG	TT	AA	AA	TT	TT	TT	AA	GG	CC	TT	CC	CC	GG	GG	CC	GG	CC	GG	AA	CC	TT	TT	AA	TT	AA	AA	GG	GG	TT	AA	AA	AA	AA	GG	CC	TT	TT	CC	CC	AA	GG	TT	CC	CC	CC	AA
MN01333-A	2	MN01333-A	GG	TT	AA	AA	TT	TT	TT	AA	GG	CC	TT	CC	CC	GG	TT	TT	GG	CC	GG	AA	CC	TT	TT	AA	TT	AA	AA	GG	GG	TT	AA	AA	AA	AA	GG	CC	TT	TT	CC	CC	AA	GG	TT	CC	CC	CC	AA
MN07338	2	MN07338	GG	TT	AA	AA	TT	TT	TT	AA	GG	CC	TT	CC	CC	GG	GG	CC	GG	CC	GG	AA	CC	TT	TT	AA	TT	AA	AA	GG	GG	TT	AA	AA	AA	AA	GG	CC	TT	TT	CC	CC	AA	GG	TT	CC	CC	CC	AA
SD4243	2	SD4243	GG	TT	AA	AA	TT	TT	TT	AA	GG	TT	TT	CC	CC	GG	GG	CC	GG	CC	GG	AA	CC	TT	TT	AA	TT	AA	AA	GG	GG	TT	AA	AA	AA	AA	GG	CC	TT	TT	CC	TT	AA	GG	TT	CC	CC	CC	AA
SD4277	2	SD4277	GG	TT	AA	AA	TT	TT	TT	AA	GG	CC	TT	CC	CC	GG	GG	CC	GG	CC	GG	AA	CC	TT	TT	AA	TT	AA	AA	GG	GG	TT	AA	AA	AA	AA	GG	CC	TT	TT	CC	NN	AA	GG	TT	CC	CC	CC	AA
Duclair	2	Duclair	GG	TT	AA	AA	TT	CC	TT	CC	GG	CC	TT	CC	CC	GG	GG	CC	GG	CC	GG	AA	TT	TT	CC	GG	CC	GG	GG	AA	AA	CC	CC	GG	GG	GG	AA	AA	GG	TT	CC	CC	AA	AA	CC	CC	CC	CC	CC
MT1020	2	MT1020	GG	TT	AA	AA	TT	TT	TT	AA	GG	CC	TT	CC	CC	GG	GG	CC	GG	CC	GG	AA	CC	TT	TT	AA	TT	AA	AA	GG	GG	TT	AA	AA	AA	AA	GG	CC	TT	TT	CC	CC	AA	GG	TT	CC	CC	CC	AA
MT1027	2	MT1027	GG	TT	AA	AA	TT	TT	TT	NN	GG	CC	TT	CC	CC	GG	GG	CC	GG	CC	GG	AA	CC	TT	TT	AA	TT	AA	AA	GG	GG	TT	AA	AA	AA	AA	GG	CC	TT	TT	CC	CC	AA	GG	TT	CC	CC	CC	AA
Harvest	2	Harvest	GG	TT	AA	AA	TT	TT	TT	AA	GG	CC	TT	CC	CC	GG	GG	CC	GG	CC	GG	AA	CC	TT	TT	AA	TT	AA	AA	GG	GG	TT	AA	AA	AA	AA	GG	CC	TT	TT	CC	NN	AA	GG	TT	CC	CC	CC	AA
Superb	2	Superb	GG	TT	AA	AA	TT	TT	TT	AA	GG	CC	TT	CC	CC	GG	GG	CC	GG	CC	GG	AA	CC	TT	TT	AA	TT	AA	AA	GG	GG	TT	AA	AA	AA	AA	GG	CC	TT	TT	CC	CC	AA	GG	TT	CC	CC	CC	AA
9225	2	9225	TT	CC	GG	GG	CC	CC	CC	CC	GG	TT	CC	CC	CC	AA	GG	CC	AA	TT	AA	GG	TT	CC	CC	GG	CC	GG	GG	AA	AA	CC	CC	GG	GG	GG	AA	AA	GG	TT	TT	TT	AA	AA	CC	TT	CC	TT	CC
IDO488	3	IDO488	GG	CC	GG	GG	TT	CC	CC	CC	GG	CC	TT	CC	CC	GG	GG	CC	GG	CC	AA	GG	TT	CC	CC	GG	CC	GG	GG	AA	AA	CC	CC	GG	GG	GG	AA	AA	GG	TT	TT	TT	CC	AA	CC	CC	CC	CC	CC
IDO868	3	IDO868	GG	TT	AA	AA	TT	TT	TT	AA	GG	CC	TT	CC	CC	GG	GG	CC	GG	CC	GG	AA	CC	TT	TT	AA	TT	AA	AA	GG	GG	TT	AA	AA	AA	AA	GG	CC	TT	TT	CC	CC	AA	GG	TT	CC	CC	CC	AA
UC1552	3	UC1552	TT	TT	AA	AA	CC	TT	TT	AA	GG	TT	CC	CC	CC	AA	GG	CC	AA	TT	GG	AA	CC	TT	TT	AA	TT	AA	AA	GG	GG	TT	AA	AA	AA	AA	NN	CC	TT	TT	CC	TT	AA	GG	TT	TT	CC	TT	AA
SD4214	3	SD4214	GG	TT	AA	AA	TT	TT	TT	AA	GG	TC	TT	CC	CC	GG	GG	CC	GG	CC	GG	AA	CC	TT	TT	AA	TT	AA	AA	GG	GG	TT	AA	AA	AA	AA	GG	CC	TT	TT	CC	CC	AA	GG	TT	CC	CC	CC	AA
SD4215	3	SD4215	GG	TT	AA	AA	TT	TT	TT	AA	GG	TT	CC	CC	CC	AA	GG	CC	GG	CC	GG	AA	CC	TT	TT	AA	TT	AA	AA	GG	GG	TT	AA	AA	AA	AA	GG	CC	TT	TT	CC	TT	AA	GG	TT	CC	CC	CC	AA
PI610750	4	PI610750	TT	CC	GG	GG	CC	CC	CC	CC	AA	CC	TT	CC	CC	GG	GG	CC	AA	TT	AA	GG	TT	CC	CC	GG	CC	GG	GG	AA	AA	CC	CC	GG	GG	GG	AA	AA	GG	CC	TT	TT	CC	AA	CC	CC	TT	TT	CC
IDO671	4	IDO671	TT	CC	GG	GG	CC	CC	CC	CC	GG	CC	TT	CC	CC	GG	TT	TT	AA	TT	AA	GG	TT	CC	CC	GG	CC	GG	GG	AA	AA	CC	CC	GG	GG	GG	AA	AA	GG	CC	TT	TT	AA	AA	CC	TT	CC	TT	CC
Treasure	4	Treasure	TT	CC	GG	GG	CC	CC	CC	CC	GG	TT	CC	CC	CC	AA	TT	TT	AA	TT	AA	GG	TT	CC	CC	GG	CC	GG	GG	AA	AA	CC	CC	GG	GG	GG	AA	AA	GG	TT	TT	TT	AA	AA	NN	TT	CC	TT	CC
UI_Lochsa	4	UI_Lochsa	GG	TT	AA	AA	TT	TT	TT	AA	GG	CC	TT	CC	AA	GG	GG	CC	GG	CC	GG	AA	CC	TT	TT	AA	TT	AA	AA	GG	GG	TT	AA	AA	AA	AA	GG	CC	TT	TT	CC	CC	AA	GG	TT	CC	CC	CC	AA
WA8016	4	WA8016	TT	CC	GG	GG	TT	CC	CC	CC	GG	TT	CC	CC	CC	AA	GG	CC	AA	TT	AA	GG	TT	CC	CC	GG	CC	GG	GG	AA	AA	CC	CC	GG	GG	GG	AA	AA	GG	TT	TT	TT	CC	AA	CC	CC	TT	TT	CC
MN07199-6	4	MN07199-6	GG	TT	AA	AA	TT	TT	TT	AA	GG	CC	TT	CC	CC	GG	GG	CC	GG	CC	GG	AA	CC	TT	TT	AA	TT	AA	AA	GG	GG	TT	AA	AA	AA	AA	GG	CC	TT	TT	CC	CC	AA	GG	TT	CC	CC	CC	AA
IDO851	4	IDO851	TT	CC	GG	GG	CC	CC	CC	CC	GG	CC	TT	CC	CC	GG	TT	TT	AA	TT	AA	GG	TT	CC	CC	GG	CC	GG	GG	AA	AA	CC	CC	GG	GG	GG	AA	AA	GG	CC	TT	TT	AA	AA	CC	TT	CC	TT	CC
Hahan-1RS	4	Hahan-1RS	NN	CC	GG	GG	CC	CC	CC	CC	AA	TT	TT	CC	CC	GG	GG	CC	AA	TT	AA	GG	TT	CC	CC	GG	CC	GG	GG	AA	AA	CC	CC	GG	GG	GG	AA	AA	GG	CC	TT	TT	CC	AA	CC	CC	TT	TT	CC
Hahan-1RSMA	4	Hahan-1RSMA	NN	CC	GG	GG	CC	CC	CC	CC	AA	TT	TT	CC	CC	GG	GG	CC	AA	TT	AA	GG	TT	CC	CC	GG	CC	GG	GG	AA	AA	CC	CC	GG	GG	GG	AA	AA	GG	CC	TT	TT	CC	AA	CC	CC	TT	TT	CC
Attila-1RS	4	Attila-1RS	NN	CC	GG	GG	CC	CC	CC	CC	AA	TT	TT	CC	CC	GG	GG	CC	AA	TT	AA	GG	TT	CC	CC	GG	CC	GG	GG	AA	AA	CC	CC	GG	GG	GG	AA	AA	GG	CC	TT	TT	CC	AA	CC	CC	TT	TT	CC
Attila-1RSMA	4	Attila-1RSMA	NN	CC	GG	GG	CC	CC	CC	CC	AA	TT	TT	CC	CC	GG	GG	CC	AA	TT	AA	GG	TT	CC	CC	GG	CC	GG	GG	AA	AA	CC	CC	GG	GG	GG	AA	AA	GG	CC	TT	TT	CC	AA	CC	CC	TT	TT	CC
10010-20	4	10010-20	TT	TT	AA	AA	CC	TT	TT	AA	GG	CC	TT	CC	CC	GG	TT	TT	AA	TT	GG	GG	CC	CC	CC	GG	TT	AA	AA	AA	AA	CC	CC	AA	GG	AA	GG	CC	TT	CC	CC	TT	AA	AA	CC	TT	CC	TT	CC
Glenlea	4	Glenlea	GG	TT	AA	AA	TT	TT	TT	AA	GG	CC	TT	CC	CC	GG	GG	CC	GG	CC	GG	AA	CC	TT	TT	AA	TT	AA	AA	GG	GG	TT	AA	AA	AA	AA	GG	CC	TT	TT	CC	CC	AA	GG	TT	CC	CC	CC	AA
SD4213	4	SD4213	GG	TT	AA	AA	TT	TT	TT	AA	GG	CC	TT	CC	CC	GG	GG	CC	GG	CC	GG	AA	CC	TT	TT	AA	TT	AA	AA	GG	GG	TT	AA	AA	AA	AA	GG	CC	TT	TT	CC	CC	AA	GG	TT	CC	CC	CC	AA
MT0802	4	MT0802	GG	CC	GG	GG	TT	CC	CC	CC	GG	TT	TT	CC	CC	GG	GG	CC	GG	CC	AA	GG	TT	CC	CC	GG	CC	GG	GG	AA	AA	CC	CC	GG	GG	GG	AA	AA	GG	TT	TT	TT	AA	AA	CC	CC	CC	CC	CC
MT0921	4	MT0921	GG	TT	AA	AA	TT	TT	TT	AA	GG	CC	TT	CC	CC	GG	GG	CC	GG	CC	GG	AA	CC	TT	TT	AA	TT	AA	AA	GG	GG	TT	AA	AA	AA	AA	GG	CC	TT	TT	CC	CC	AA	GG	TT	CC	CC	CC	AA
McKenzie	4	McKenzie	GG	TT	AA	AA	TT	TT	TT	AA	GG	CC	TT	CC	CC	GG	GG	CC	GG	CC	GG	AA	CC	TT	TT	AA	TT	AA	AA	GG	GG	TT	AA	AA	AA	AA	GG	CC	TT	TT	CC	CC	AA	GG	TT	CC	CC	CC	AA
9232	4	9232	TT	CC	GG	GG	CC	CC	CC	CC	AA	TT	CC	CC	CC	AA	TT	TT	AA	TT	AA	GG	TT	CC	CC	GG	CC	GG	GG	AA	AA	CC	CC	GG	GG	GG	AA	AA	GG	CC	TT	TT	CC	AA	CC	CC	TT	TT	CC
9247	4	9247	TT	CC	GG	GG	CC	CC	CC	CC	GG	TT	TT	CC	CC	GG	GG	CC	AA	TT	AA	GG	TT	CC	CC	GG	CC	GG	GG	AA	AA	CC	CC	GG	GG	GG	AA	AA	GG	CC	TT	TT	CC	AA	CC	TT	CC	TT	CC
Berkut	4	Berkut	TT	CC	GG	GG	TT	CC	CC	CC	GG	TT	CC	CC	CC	NN	GG	CC	AA	TT	AA	GG	TT	CC	CC	GG	CC	GG	GG	AA	AA	CC	CC	GG	GG	GG	AA	AA	GG	TT	TT	TT	CC	AA	CC	CC	TT	TT	CC
9253	4	9253	TG	NN	AG	AG	CC	TC	NN	AC	GG	NN	TC	CC	CC	AG	GG	CC	AA	TT	GG	AA	CC	NN	TT	AG	NN	AA	AA	GG	GG	TT	AC	AG	GG	AA	AG	CC	TG	CC	NN	TT	AA	GG	NN	TT	CC	TT	AC
Alturas	5	Alturas	TT	CC	GG	GG	CC	CC	CC	CC	GG	CC	NN	CC	CC	GG	TT	TT	AA	TT	AA	GG	TT	CC	CC	GG	CC	GG	GG	AA	AA	CC	CC	GG	GG	GG	AA	AA	GG	CC	TT	TT	CC	AA	CC	TT	CC	TT	CC
PENAWAWA	5	PENAWAWA	GG	CC	GG	GG	TT	CC	CC	CC	GG	CC	TT	CC	CC	GG	GG	CC	GG	CC	AA	GG	TT	CC	CC	GG	CC	GG	GG	AA	AA	CC	CC	GG	GG	GG	AA	AA	GG	TT	TT	TT	CC	AA	CC	CC	CC	CC	CC
H0900009	5	H0900009	TT	CC	GG	GG	TT	CC	CC	CC	GG	CC	TT	CC	AA	GG	GG	CC	AA	TT	AA	GG	TT	CC	CC	GG	CC	GG	GG	AA	AA	CC	CC	GG	GG	GG	AA	AA	GG	TT	TT	TT	AA	AA	CC	CC	TT	TT	CC
IDO858	5	IDO858	TT	CC	GG	GG	NN	NN	CC	CC	AA	CC	TT	TT	AA	GG	GG	CC	AA	TT	AA	GG	TT	CC	CC	GG	CC	GG	GG	AA	AA	CC	CC	GG	GG	GG	AA	AA	GG	CC	TT	TT	CC	AA	NN	TT	TT	CC	CC
Lassik	5	Lassik	TT	CC	GG	GG	TT	CC	CC	CC	GG	CC	TT	CC	CC	GG	GG	CC	AA	TT	AA	GG	TT	CC	CC	GG	CC	GG	GG	AA	AA	CC	CC	GG	GG	GG	AA	AA	GG	TT	TT	TT	CC	AA	CC	CC	TT	TT	CC
AC_Vista	5	AC_Vista	TT	CC	GG	GG	TT	CC	CC	CC	GG	CC	TT	CC	CC	GG	GG	CC	AA	TT	AA	GG	TT	CC	CC	GG	CC	GG	GG	AA	AA	CC	CC	GG	GG	GG	AA	AA	GG	TT	TT	TT	CC	AA	CC	CC	TT	TT	CC
AC_Karma	5	AC_Karma	TT	CC	GG	GG	TT	CC	CC	CC	GG	CC	TT	CC	CC	GG	GG	CC	AA	TT	AA	GG	TT	CC	CC	AA	CC	GG	GG	AA	AA	CC	CC	GG	GG	GG	AA	AA	GG	TT	TT	TT	CC	AA	CC	CC	TT	TT	CC
5702PR	5	5702PR	TT	CC	GG	GG	CC	CC	CC	CC	AA	CC	TT	CC	CC	GG	GG	CC	AA	TT	AA	GG	TT	CC	CC	GG	CC	GG	GG	AA	AA	CC	CC	GG	GG	GG	AA	AA	GG	CC	TT	TT	CC	AA	CC	CC	TT	TT	CC
Choteau	6	Choteau	GG	TT	AA	AA	TT	TT	TT	AA	GG	CC	TT	CC	CC	GG	GG	CC	GG	CC	GG	AA	CC	TT	TT	AA	TT	AA	AA	GG	GG	TT	AA	AA	AA	AA	GG	CC	TT	TT	CC	CC	AA	GG	TT	CC	CC	CC	AA
TRAVERSE	6	TRAVERSE	GG	TT	AA	AA	TT	TT	TT	AA	GG	TT	TT	CC	CC	GG	GG	CC	GG	CC	GG	AA	CC	TT	TT	AA	TT	AA	AA	GG	GG	TT	AA	AA	AA	AA	GG	CC	TT	TT	CC	CC	AA	GG	TT	CC	CC	CC	AA
Unity	6	Unity	GG	TT	AA	AA	TT	TT	TT	AA	GG	CC	TT	CC	CC	GG	GG	CC	GG	CC	GG	AA	CC	TT	TT	NN	TT	AA	AA	GG	GG	TT	AA	AA	AA	AA	GG	CC	TT	TT	CC	CC	AA	GG	TT	CC	CC	CC	AA
Rescue	7	Rescue	TT	TT	AA	AA	TT	TT	TT	AA	GG	TT	CC	CC	AA	AA	TT	TT	GG	CC	GG	GG	TT	CC	CC	GG	CC	AA	GG	AA	AA	CC	CC	AA	GG	GG	AA	AA	GG	CC	CC	TT	AA	GG	CC	CC	CC	CC	AA
UC1682	7	UC1682	TT	CC	GG	GG	TT	CC	CC	CC	GG	CC	TT	CC	CC	GG	TT	TT	AA	TT	AA	GG	TT	CC	CC	GG	CC	GG	GG	AA	AA	CC	CC	GG	GG	GG	AA	AA	GG	TT	TT	TT	CC	AA	CC	CC	TT	TT	CC
UC896_5+10_Lr34_Yr18_Yr5_Gpc	7	UC896_5+10_Lr34_Yr18_Yr5_Gpc	TT	CC	GG	GG	CC	CC	CC	CC	AA	CC	TT	TT	CC	GG	TT	TT	AA	TT	AA	GG	TT	CC	CC	GG	CC	GG	GG	AA	AA	CC	CC	GG	GG	GG	AA	AA	GG	CC	TT	TT	AA	AA	CC	TT	TT	CC	CC
UC1395_Lr34_Yr18	7	UC1395_Lr34_Yr18	TT	CC	GG	GG	CC	CC	CC	CC	GG	CC	TT	CC	CC	GG	TT	TT	AA	TT	AA	GG	TT	CC	CC	GG	CC	GG	GG	AA	AA	CC	CC	GG	GG	GG	AA	AA	GG	TT	TT	TT	AA	AA	CC	TT	CC	TT	CC
UC1618	7	UC1618	TT	CC	GG	GG	TT	CC	CC	CC	GG	CC	TT	CC	CC	GG	GG	CC	AA	TT	AA	GG	TT	CC	CC	GG	CC	GG	GG	AA	AA	CC	CC	GG	GG	GG	AA	AA	GG	TT	TT	TT	CC	AA	CC	CC	TT	TT	CC
AC_Crystal	7	AC_Crystal	TT	CC	GG	GG	TT	CC	CC	CC	GG	CC	TT	CC	CC	GG	GG	CC	AA	TT	AA	GG	TT	CC	CC	GG	CC	GG	GG	AA	AA	CC	CC	GG	GG	GG	AA	AA	GG	TT	TT	TT	CC	AA	CC	CC	TT	TT	CC
SD4271	7	SD4271	GG	TT	AA	AA	TT	TT	TT	AA	GG	CC	TT	CC	CC	GG	TT	TT	GG	CC	GG	AA	CC	TT	TT	AA	TT	AA	AA	GG	GG	TT	AA	AA	NN	AA	GG	CC	TT	TT	CC	NN	AA	GG	TT	CC	CC	CC	AA
MTHW1060	7	MTHW1060	TT	CC	GG	GG	CC	CC	CC	CC	AA	CC	TT	TT	AA	GG	TT	TT	AA	TT	AA	GG	TT	CC	CC	GG	CC	GG	GG	AA	AA	CC	CC	GG	GG	GG	AA	AA	GG	CC	TT	TT	CC	AA	NN	TT	TT	CC	CC
9246	7	9246	GG	TT	AA	AA	CC	TT	TT	AA	GG	CC	TT	CC	CC	GG	GG	CC	AA	TT	GG	AA	CC	TT	TT	AA	TT	AA	AA	GG	GG	TT	AA	AA	NN	AA	NN	CC	TT	CC	CC	TT	AA	GG	TT	TT	CC	TT	AA
9254	7	9254	TT	CC	GG	GG	TT	CC	CC	CC	GG	CC	TT	CC	CC	GG	TT	TT	AA	TT	AA	GG	TT	CC	CC	GG	CC	GG	GG	AA	AA	CC	CC	GG	GG	GG	AA	AA	GG	TT	TT	TT	CC	AA	CC	CC	TT	TT	CC
9249	7	9249	TT	CC	GG	GG	CC	CC	CC	CC	AA	TT	CC	CC	CC	AA	TT	TT	AA	TT	AA	GG	TT	CC	CC	GG	CC	GG	GG	AA	AA	CC	CC	GG	GG	GG	AA	AA	GG	CC	TT	TT	CC	AA	CC	CC	TT	TT	CC
9258	7	9258	TT	CC	GG	GG	CC	CC	CC	CC	GG	TT	CC	CC	CC	AA	TT	TT	AA	TT	AA	GG	TT	CC	CC	GG	CC	GG	GG	AA	AA	CC	CC	GG	GG	GG	AA	AA	GG	CC	TT	TT	AA	GG	CC	TT	TT	CC	AA
H0800310	8	H0800310	GG	TT	AA	AA	TT	TT	TT	AA	GG	CC	TT	CC	AA	GG	TT	TT	GG	CC	GG	AA	CC	TT	TT	AA	TT	AA	AA	GG	GG	TT	AA	AA	AA	AA	GG	CC	TT	TT	CC	CC	AA	GG	TT	CC	CC	CC	AA
Garnet	9	Garnet	TT	TT	NN	AA	CC	NN	NN	NN	AA	CC	TT	CC	CC	AA	GG	CC	AA	TT	GG	GG	TT	CC	CC	GG	CC	AA	GG	AA	AA	CC	CC	AA	AA	GG	AA	AA	NN	CC	CC	TT	AA	AA	CC	TT	CC	TT	CC
Pomerelle	9	Pomerelle	TT	CC	GG	GG	CC	CC	CC	CC	AA	TT	CC	TT	AA	AA	GG	CC	AA	TT	AA	GG	TT	CC	CC	GG	CC	GG	GG	AA	AA	CC	CC	GG	GG	GG	AA	AA	GG	CC	TT	TT	CC	AA	TT	TT	TT	CC	CC
Winchester	9	Winchester	GG	TT	AA	AA	CC	TT	TT	AA	GG	CC	TT	CC	AA	GG	TT	TT	AA	TT	GG	AA	CC	TT	TT	AA	TT	AA	AA	GG	GG	TT	AA	AA	AA	AA	GG	CC	TT	CC	CC	CC	AA	GG	TT	TT	CC	TT	AA
IDO377s	9	IDO377s	TT	CC	GG	GG	CC	CC	CC	CC	AA	CC	TT	TT	AA	GG	TT	TT	AA	TT	AA	GG	TT	CC	CC	GG	CC	GG	GG	AA	AA	CC	CC	GG	GG	GG	AA	AA	GG	CC	TT	TT	CC	AA	NN	TT	TT	CC	CC
UC1110	9	UC1110	GG	CC	GG	GG	CC	CC	CC	CC	GG	CC	TT	CC	CC	GG	TT	TT	AA	TT	AA	GG	TT	CC	CC	GG	CC	GG	GG	AA	AA	CC	CC	GG	GG	GG	AA	AA	GG	CC	TT	TT	CC	AA	CC	TT	CC	TT	CC
UC1551	9	UC1551	TT	CC	GG	GG	CC	CC	CC	CC	AA	TT	TT	CC	CC	GG	TT	TT	AA	TT	AA	GG	TT	CC	CC	GG	CC	GG	GG	AA	AA	CC	CC	GG	GG	GG	AA	AA	GG	CC	TT	TT	CC	AA	CC	CC	TT	TT	CC
CENTENNIAL	9	CENTENNIAL	TT	CC	GG	GG	CC	CC	CC	CC	GG	CC	TT	CC	CC	GG	TT	TT	AA	TT	AA	GG	TT	CC	CC	GG	CC	GG	GG	AA	AA	CC	CC	GG	GG	GG	AA	AA	GG	CC	TT	TT	AA	AA	CC	TT	CC	TT	CC
IDO629	9	IDO629	TT	CC	GG	GG	CC	CC	CC	CC	AA	CC	TT	CC	CC	GG	TT	TT	AA	TT	AA	GG	TT	CC	CC	GG	CC	GG	GG	AA	AA	CC	CC	GG	GG	GG	AA	AA	NN	CC	TT	TT	CC	AA	CC	TT	CC	TT	AA
IDO644	9	IDO644	TT	CC	GG	GG	CC	CC	CC	CC	GG	NN	NN	CC	CC	NN	NN	CC	AA	TT	AA	GG	TT	CC	CC	GG	CC	GG	GG	AA	AA	CC	CC	GG	GG	GG	AA	AA	GG	CC	TT	TT	AA	AA	CC	TT	CC	TT	CC
IDO686	9	IDO686	TT	CC	GG	GG	CC	CC	CC	CC	GG	CC	TT	CC	CC	GG	TT	TT	AA	TT	AA	GG	TT	CC	CC	GG	CC	GG	GG	AA	AA	CC	CC	GG	GG	GG	AA	AA	GG	CC	TT	TT	AA	AA	CC	TT	CC	TT	CC
Jefferson	9	Jefferson	GG	TT	AA	AA	TT	TT	TT	AA	GG	CC	TT	CC	AA	NN	TT	TT	GG	CC	GG	AA	CC	TT	TT	AA	TT	AA	AA	GG	GG	TT	AA	AA	AA	AA	GG	CC	TT	TT	CC	CC	AA	GG	TT	CC	CC	CC	AA
Jubilee	9	Jubilee	TT	CC	GG	GG	CC	CC	CC	CC	AA	CC	TT	CC	CC	GG	NN	NN	AA	TT	AA	NN	TT	TT	CC	GG	CC	GG	GG	AA	AA	CC	CC	GG	GG	GG	AA	AA	GG	CC	TC	TT	NN	AA	CC	TT	CC	TT	CC
Lolo	9	Lolo	TT	CC	GG	GG	CC	CC	CC	CC	AA	CC	TT	TT	AA	GG	TT	TT	AA	TT	AA	GG	TT	CC	CC	GG	CC	GG	GG	AA	AA	CC	CC	GG	GG	GG	AA	AA	GG	CC	TT	TT	CC	AA	NN	TT	TT	CC	CC
UI_Pettit	9	UI_Pettit	TT	CC	GG	GG	CC	CC	CC	CC	AA	TT	CC	TT	AA	AA	GG	CC	AA	TT	AA	GG	TT	CC	CC	GG	CC	GG	GG	AA	AA	CC	CC	GG	GG	GG	AA	AA	GG	CC	TT	TT	CC	AA	TT	TT	TT	CC	CC
Fortuna	9	Fortuna	GG	CC	GG	GG	TT	CC	CC	CC	GG	CC	TT	CC	AA	GG	TT	TT	GG	CC	AA	GG	TT	CC	CC	GG	CC	GG	GG	AA	AA	CC	CC	GG	GG	GG	AA	AA	GG	TT	TT	TT	CC	AA	CC	CC	CC	CC	CC
Hi-Line	9	Hi-Line	GG	CC	GG	GG	TT	CC	CC	CC	GG	CC	TT	CC	AA	GG	GG	CC	GG	CC	AA	GG	TT	CC	CC	GG	CC	GG	GG	AA	AA	CC	CC	GG	GG	GG	AA	AA	GG	TT	TT	TT	CC	AA	CC	CC	CC	CC	CC
Marquis	9	Marquis	TT	CC	GG	NN	CC	CC	CC	CC	AA	CC	TT	CC	AA	AA	GG	CC	AA	TT	AA	GG	TT	CC	CC	GG	CC	GG	GG	AA	AA	CC	CC	GG	GG	GG	AA	AA	NN	CC	TT	TT	AA	AA	CC	TT	CC	TT	CC
McNeal	9	McNeal	NN	NN	AA	AA	TT	NN	NN	NN	GG	NN	TT	CC	CC	GG	GG	CC	AG	NN	GG	AA	CC	TT	TT	AA	TT	AA	AA	GG	GG	TT	AA	AA	AA	AA	GG	CC	TT	TT	CC	CC	AA	GG	TT	CC	CC	CC	AA
Newana	9	Newana	TT	CC	GG	GG	TT	CC	CC	CC	GG	CC	TT	CC	CC	GG	GG	CC	AA	TT	AA	GG	TT	CC	CC	GG	CC	GG	GG	AA	AA	CC	CC	GG	GG	GG	AA	AA	GG	CC	TT	TT	CC	AA	CC	CC	TT	TT	CC
Thatcher	9	Thatcher	TT	CC	GG	GG	CC	CC	CC	CC	AA	CC	TT	CC	CC	AA	GG	CC	AA	TT	AA	NN	TT	NN	CC	GG	CC	GG	GG	AA	AA	CC	CC	GG	GG	GG	AA	AA	GG	NN	NN	TT	NN	AA	CC	NN	NN	TT	CC
Kelse	9	Kelse	TT	CC	GG	GG	CC	CC	CC	CC	GG	CC	TT	CC	AA	GG	GG	CC	AA	TT	AA	GG	TT	CC	CC	GG	CC	GG	GG	AA	AA	CC	CC	GG	GG	GG	AA	AA	GG	TT	TT	TT	CC	AA	CC	TT	CC	TT	CC
Otis	9	Otis	TT	CC	GG	GG	CC	CC	CC	CC	AA	CC	TT	TT	AA	GG	GG	CC	AA	TT	AA	GG	TT	CC	CC	GG	CC	GG	GG	AA	AA	CC	CC	GG	GG	GG	AA	AA	GG	CC	TT	TT	CC	AA	NN	TT	TT	CC	CC
Tara2002	9	Tara2002	TT	CC	GG	GG	CC	CC	CC	CC	GG	CC	TT	CC	AA	GG	TT	TT	AA	TT	AA	GG	TT	CC	CC	GG	CC	GG	GG	AA	AA	CC	CC	GG	GG	GG	AA	AA	GG	CC	TT	TT	AA	AA	CC	TT	CC	TT	CC
HR07005-3	9	HR07005-3	TT	CC	GG	GG	TT	CC	CC	CC	GG	CC	TT	CC	AA	GG	GG	CC	AA	TT	AA	GG	TT	CC	CC	GG	CC	GG	GG	AA	AA	CC	CC	GG	GG	GG	AA	AA	GG	TT	TT	TT	CC	AA	CC	CC	TT	TT	CC
WA8099	9	WA8099	TT	CC	GG	GG	CC	CC	CC	CC	GG	CC	TT	CC	AA	GG	TT	TT	AA	TT	AA	GG	TT	CC	CC	GG	CC	GG	GG	AA	AA	CC	CC	GG	GG	GG	AA	AA	GG	CC	TT	TT	AA	AA	CC	TT	CC	TT	CC
WA8100	9	WA8100	TT	CC	GG	GG	CC	CC	CC	CC	AA	CC	TT	TT	CC	GG	TT	TT	AA	TT	AA	GG	TT	CC	CC	GG	CC	GG	GG	AA	AA	CC	CC	GG	GG	GG	AA	AA	GG	CC	TT	TT	AA	AA	CC	TT	TT	CC	CC
WA8123	9	WA8123	TT	CC	GG	GG	CC	CC	CC	CC	AA	CC	TT	TT	AA	GG	TT	TT	AA	TT	AA	GG	TT	CC	CC	GG	CC	GG	GG	AA	AA	CC	CC	GG	GG	GG	AA	AA	GG	CC	TT	TT	CC	AA	NN	TT	TT	CC	CC
WA8133	9	WA8133	TT	TT	AA	AA	CC	TT	TT	AA	AA	CC	TT	TT	CC	GG	TT	TT	AA	TT	GG	AA	CC	TT	TT	AA	TT	AA	AA	GG	GG	TT	AA	AA	AA	AA	GG	CC	TT	CC	CC	CC	AA	GG	TT	TT	TT	CC	AA
ID0696	9	ID0696	TT	CC	GG	GG	CC	CC	CC	CC	AA	CC	TT	TT	AA	GG	TT	TT	AA	TT	AA	GG	TT	CC	CC	GG	CC	GG	GG	AA	AA	CC	CC	GG	GG	GG	AA	AA	GG	CC	TT	TT	CC	AA	NN	TT	TT	CC	CC
IDO582	9	IDO582	TT	CC	GG	GG	CC	CC	CC	CC	GG	TT	CC	CC	AA	AA	GG	CC	AA	TT	AA	GG	TT	CC	CC	GG	CC	GG	GG	AA	AA	CC	CC	GG	GG	GG	AA	AA	GG	TT	TT	TT	AA	AA	CC	TT	CC	TT	CC
IDO702	9	IDO702	GG	TT	AA	AA	TT	TT	TT	AA	GG	CC	TT	CC	AA	GG	TT	TT	GG	CC	GG	AA	CC	TT	TT	AA	TT	AA	AA	GG	GG	TT	AA	AA	AA	AA	GG	CC	TT	TT	CC	CC	AA	GG	TT	CC	CC	CC	AA
WHITEBIRD	9	WHITEBIRD	TT	CC	GG	NN	CC	CC	CC	CC	AA	CC	TT	CC	CC	GG	GG	CC	AA	TT	AA	AA	TT	TT	CC	GG	CC	GG	GG	AA	AA	CC	CC	GG	GG	GG	AA	AA	NN	CC	CC	TT	AA	AA	CC	TT	CC	TT	CC
Summit_515	9	Summit_515	TT	CC	GG	GG	CC	CC	CC	CC	AA	CC	TT	CC	CC	GG	TT	TT	AA	TT	AA	GG	TT	CC	CC	GG	CC	GG	GG	AA	AA	CC	CC	GG	GG	GG	AA	AA	GG	CC	TT	TT	CC	AA	CC	CC	TT	TT	CC
Blanca_Grande_515	9	Blanca_Grande_515	TT	CC	GG	GG	CC	CC	CC	CC	AA	CC	TT	CC	CC	GG	TT	TT	AA	TT	AA	GG	TT	CC	CC	GG	CC	GG	GG	AA	AA	CC	CC	GG	GG	GG	AA	AA	GG	CC	TT	TT	CC	AA	CC	CC	TT	TT	CC
UC1603	9	UC1603	TT	CC	GG	GG	NN	CC	CC	CC	GG	CC	TT	CC	CC	GG	TT	TT	AA	TT	AA	GG	TT	CC	CC	GG	CC	GG	GG	AA	AA	CC	CC	GG	GG	GG	AA	AA	GG	CC	TT	TT	CC	AA	CC	TT	CC	TT	CC
UC1554	9	UC1554	NN	CC	GG	GG	CC	CC	CC	CC	AA	TT	TT	CC	CC	GG	TT	TT	AA	TT	AA	GG	TT	CC	CC	GG	CC	GG	NN	AA	AA	CC	CC	GG	GG	GG	AA	AA	GG	CC	TT	TT	CC	AA	CC	CC	TT	TT	CC
UC1599	9	UC1599	TT	CC	GG	GG	CC	CC	CC	CC	NN	NN	TT	CC	CC	GG	NN	CC	AA	TT	AA	GG	TT	CC	CC	GG	CC	GG	NN	AA	AA	CC	CC	GG	GG	GG	AA	AA	GG	CC	TT	TT	CC	AA	CC	CC	TT	TT	CC
UC1601	9	UC1601	TT	CC	GG	GG	CC	CC	CC	CC	NN	CC	TT	CC	CC	GG	NN	CC	AA	TT	AA	GG	TT	CC	CC	GG	CC	GG	GG	AA	AA	CC	CC	GG	GG	GG	AA	AA	GG	CC	TT	TT	CC	AA	CC	CC	TT	TT	CC
UC1602	9	UC1602	TT	CC	GG	GG	CC	CC	CC	CC	AA	CC	TT	CC	CC	GG	GG	CC	AA	TT	AA	GG	TT	CC	CC	GG	CC	GG	GG	AA	AA	CC	CC	GG	GG	GG	AA	AA	GG	CC	TT	TT	CC	AA	CC	CC	TT	TT	CC
UC1616	9	UC1616	TT	CC	GG	GG	TT	CC	CC	CC	GG	CC	TT	CC	CC	GG	TT	TT	AA	TT	AA	GG	TT	CC	CC	GG	CC	GG	GG	AA	AA	CC	CC	GG	GG	GG	AA	AA	GG	TT	TT	TT	CC	AA	CC	CC	TT	TT	CC
10013-1	9	10013-1	TT	CC	GG	GG	CC	CC	CC	CC	AA	CC	TT	TT	AA	GG	GG	CC	AA	TT	AA	GG	TT	CC	CC	GG	CC	GG	GG	AA	AA	CC	CC	GG	GG	GG	AA	AA	GG	CC	TT	TT	CC	AA	NN	TT	TT	CC	CC
UC1683	9	UC1683	GG	CC	GG	GG	CC	CC	CC	CC	GG	CC	TT	CC	CC	GG	TT	TT	AA	TT	AA	GG	TT	CC	CC	GG	CC	GG	GG	AA	AA	CC	CC	GG	GG	GG	AA	AA	GG	CC	TT	TT	CC	AA	CC	TT	CC	TT	CC
10014/7	9	10014/7	TT	CC	GG	GG	CC	CC	CC	CC	GG	CC	TT	CC	CC	GG	GG	CC	AA	TT	AA	GG	TT	CC	CC	GG	CC	GG	GG	AA	AA	CC	CC	GG	GG	GG	AA	AA	GG	CC	TT	TT	AA	AA	CC	TT	CC	TT	CC
RIL203	9	RIL203	GG	CC	GG	GG	CC	CC	CC	CC	GG	CC	TT	CC	CC	GG	TT	TT	AA	TT	AA	GG	TT	CC	CC	GG	CC	GG	GG	AA	AA	CC	CC	GG	GG	GG	AA	AA	GG	CC	TT	TT	CC	AA	CC	TT	CC	TT	CC
RIL29	9	RIL29	TT	TT	AA	AA	CC	TT	TT	AA	AA	CC	TT	TT	CC	GG	TT	TT	AA	TT	GG	GG	TT	CC	CC	GG	CC	AA	GG	AA	AA	CC	CC	AA	GG	GG	AA	AA	GG	CC	CC	TT	AA	AA	CC	TT	TT	CC	CC
AC_Andrew	9	AC_Andrew	NN	CC	GG	GG	CC	CC	CC	CC	AA	TT	CC	CC	CC	AA	GG	CC	AA	TT	AA	GG	TT	CC	CC	GG	CC	GG	GG	AA	AA	CC	CC	GG	GG	GG	AA	AA	GG	CC	TT	TT	CC	AA	CC	CC	TT	TT	CC
SC80221V2	9	SC80221V2	TT	CC	GG	NN	CC	CC	CC	CC	GG	CC	TT	CC	AA	GG	GG	CC	AA	TT	AA	GG	TT	CC	CC	GG	CC	AA	GG	AA	AA	CC	CC	GG	GG	GG	AA	AA	GG	CC	TT	TT	AA	AA	TT	TT	CC	TT	CC
Selkirk	9	Selkirk	TT	CC	GG	NN	CC	CC	CC	CC	AA	CC	TT	CC	CC	AA	GG	CC	AA	TT	AA	GG	TT	CC	CC	GG	CC	GG	GG	AA	AA	CC	CC	GG	GG	GG	AA	AA	NN	CC	TT	TT	AA	AA	CC	TT	CC	TT	CC
CDC_Utmost	9	CDC_Utmost	GG	TT	AA	AA	TT	TT	TT	AA	GG	TT	CC	CC	AA	AA	GG	CC	GG	CC	GG	AA	CC	TT	TT	AA	TT	AA	AA	GG	GG	TT	AA	AA	NN	AA	GG	CC	TT	TT	CC	TT	AA	GG	TT	CC	CC	CC	AA
GP069	9	GP069	TT	CC	GG	GG	TT	CC	CC	CC	GG	CC	TT	CC	CC	GG	GG	CC	AA	TT	AA	GG	TT	CC	CC	GG	CC	GG	GG	AA	AA	CC	CC	GG	GG	GG	AA	AA	GG	TT	TT	TT	CC	AA	CC	CC	TT	TT	CC
SD4218	9	SD4218	TT	CC	GG	GG	TT	CC	CC	CC	GG	TT	CC	CC	CC	AA	GG	CC	AA	TT	AA	GG	TT	CC	CC	GG	CC	GG	GG	AA	AA	CC	CC	GG	GG	GG	AA	AA	GG	TT	TT	TT	CC	AA	CC	CC	TT	TT	CC
SD4279	9	SD4279	TT	CC	GG	GG	CC	CC	CC	CC	AA	CC	TT	CC	CC	GG	GG	CC	AA	TT	AA	GG	TT	CC	CC	GG	CC	GG	GG	AA	AA	CC	CC	GG	GG	GG	AA	AA	GG	CC	TT	CC	AA	AA	CC	TT	TT	TT	CC
MT1053	9	MT1053	TT	CC	GG	GG	CC	CC	CC	CC	AA	CC	TT	TT	AA	GG	TT	TT	AA	TT	AA	GG	TT	CC	CC	GG	CC	GG	GG	AA	AA	CC	CC	GG	GG	GG	AA	AA	GG	CC	TT	TT	CC	AA	NN	TT	TT	CC	CC
MT0945	9	MT0945	TT	CC	GG	GG	TT	CC	CC	CC	GG	CC	TT	CC	AA	GG	TT	TT	AA	TT	AA	GG	TT	CC	CC	GG	CC	GG	GG	AA	AA	CC	CC	GG	GG	GG	AA	AA	GG	TT	TT	TT	CC	AA	CC	CC	TT	TT	CC
CAP151-3	9	CAP151-3	GG	TT	AA	AA	TT	TT	TT	AA	GG	CC	TT	CC	CC	GG	GG	CC	GG	CC	GG	AA	CC	TT	TT	AA	TT	AA	AA	GG	GG	TT	AA	AA	AA	AA	GG	CC	TT	TT	CC	CC	AA	GG	TT	CC	CC	CC	AA
CAP34-1	9	CAP34-1	GG	TT	AA	AA	TT	TT	TT	AA	GG	CC	TT	CC	CC	GG	GG	CC	GG	CC	GG	AA	CC	TT	TT	AA	TT	AA	AA	GG	GG	TT	AA	AA	AA	AA	GG	CC	TT	TT	CC	CC	AA	GG	TT	CC	CC	CC	AA
MTHW0771	9	MTHW0771	GG	TT	AA	AA	TT	TT	TT	AA	GG	CC	TT	CC	CC	GG	GG	CC	GG	CC	GG	AA	CC	TT	TT	AA	TT	AA	AA	GG	GG	TT	AA	AA	AA	AA	GG	CC	TT	TT	CC	CC	AA	GG	TT	CC	CC	CC	AA
MTHW0867	9	MTHW0867	GG	TT	AA	AA	TT	TT	TT	AA	GG	CC	TT	CC	AA	GG	GG	CC	GG	CC	GG	AA	CC	TT	TT	AA	TT	AA	AA	GG	GG	TT	AA	AA	AA	AA	GG	CC	TT	TT	CC	CC	AA	GG	TT	CC	CC	CC	AA
Park	9	Park	TT	CC	GG	NN	CC	CC	CC	CC	AA	CC	TT	CC	AA	AA	GG	CC	AA	TT	AA	AA	TT	TT	CC	GG	CC	GG	GG	AA	AA	CC	CC	GG	GG	GG	AA	AA	NN	CC	CC	TT	AA	AA	CC	TT	CC	TT	CC
Glencross	9	Glencross	TT	CC	GG	GG	CC	CC	TT	CC	GG	CC	TT	TT	CC	GG	GG	CC	AA	CC	AA	GG	TT	CC	CC	GG	CC	GG	GG	AA	AA	CC	CC	GG	GG	GG	AA	CC	GG	CC	CC	TT	CC	GG	CC	TT	TT	CC	CC
9223	9	9223	TT	CC	GG	GG	CC	CC	CC	CC	AA	TT	CC	CC	CC	AA	GG	CC	AA	TT	AA	GG	TT	CC	CC	GG	CC	GG	GG	AA	AA	CC	CC	GG	GG	GG	AA	AA	GG	CC	TT	TT	CC	AA	CC	CC	TT	TT	CC
9228	9	9228	TT	CC	GG	GG	TT	CC	CC	CC	GG	TT	CC	CC	CC	AA	GG	CC	AA	TT	AA	GG	TT	CC	CC	GG	CC	GG	GG	AA	AA	CC	CC	GG	GG	GG	AA	AA	GG	TT	TT	TT	CC	AA	CC	CC	TT	TT	CC
9229	9	9229	TT	CC	GG	GG	TT	CC	CC	CC	GG	TT	TT	CC	CC	GG	GG	CC	AA	TT	AA	GG	TT	CC	CC	GG	CC	GG	GG	AA	AA	CC	CC	GG	GG	GG	AA	AA	GG	TT	TT	TT	CC	AA	CC	CC	TT	TT	CC
9245	9	9245	TT	CC	GG	GG	TT	CC	CC	CC	GG	TT	CC	CC	CC	AA	GG	CC	AA	TT	AA	GG	TT	CC	CC	GG	CC	GG	GG	AA	AA	CC	CC	GG	GG	GG	AA	AA	GG	TT	TT	TT	CC	AA	CC	CC	TT	TT	CC
9241	9	9241	TT	CC	GG	GG	CC	CC	CC	CC	AA	TT	CC	CC	NN	AA	NN	NN	AA	TT	AA	GG	TT	CC	CC	GG	CC	GG	GG	AA	AA	CC	CC	GG	GG	GG	AA	AA	GG	CC	TT	TT	CC	AA	CC	CC	TT	TT	CC
9261	9	9261	TT	CC	GG	GG	CC	CC	CC	CC	GG	CC	TT	CC	CC	GG	GG	CC	AA	TT	AA	GG	TT	CC	CC	GG	CC	GG	GG	AA	AA	CC	CC	GG	GG	GG	AA	AA	GG	TT	TT	TT	AA	AA	CC	TT	CC	TT	CC
9259	9	9259	TT	CC	GG	GG	CC	CC	CC	CC	AG	CC	TT	CC	CC	GG	TT	TT	AA	TT	AA	GG	TT	CC	CC	GG	CC	GG	GG	AA	AA	CC	CC	GG	GG	GG	AA	AA	GG	CC	TT	TT	AA	AA	CC	TT	CC	TT	CC
9260	9	9260	TT	CC	GG	GG	CC	CC	CC	CC	GG	CC	TT	CC	CC	GG	TT	TT	AA	TT	AA	GG	TT	CC	CC	GG	CC	GG	GG	AA	AA	TC	CC	GG	GG	GG	AA	AA	GG	TT	TT	TT	AA	AA	CC	TT	CC	TT	CC
[truncated: 64 more columns]

## Sheet: Marker screening
		Line	H0800080	H0800103L	H0800310	WA8148	H0900009	H0900081	HOLLIS	HR07005-3	HR07024-5	HW080169	HW090006M	HW090071M	KELSE	MACON	OTIS	SCARLET	SD4265	TARA2002	WA8016	WA8034	WA8074	WA8099	WA8100	WA8123	WA8133	9263	9223	9225	9228	9229	9232	9233	9245	9242	9240	9241	9262	9246	9254	9256	9252	9248	9247	9249	9261	BERKUT	9258
Gene	Marker	Marker Reference
Sr2	wMAS000005	Marker developed by Gina Brown-Guedira: http://maswheat.ucdavis.edu/protocols/Sr2/index.htm	Neg	Neg	Neg	Neg	Neg	Neg	Neg	Neg	Neg	Neg	Neg	Neg	Neg	Neg	Neg	Neg	Neg	Neg	Neg	Neg	Neg	Neg	Neg	Neg	Pos	Neg	Neg	Neg	Neg	Neg	Neg	Neg	Neg	Neg	Neg	Neg	Neg	Neg	Neg	Neg	Neg	Neg	Neg	Neg	Neg	Neg	Neg
Sr9h/SrWeb	wmc175	Somers DJ, Isaac P, Edwards K: A high-density microsatellite consensus map for bread wheat (Triticum aestivum L.). Theor Appl Genet 2004, 109(6):1105-1114.	Neg	Neg	Neg	Neg	Neg	Neg	Neg	Neg	Neg	Neg	Neg	Neg	Neg	Neg	Neg	--	Neg	Neg	Neg	Neg	Neg	Neg	Neg	Neg	Neg	Neg	Neg	Pos	Neg	Neg	Neg	Neg	Neg	Neg	Neg	Neg	Neg	Neg	Neg	Neg	Pos	Neg	Neg	Neg	Neg	Neg	Neg
Sr22	cssu22	A robust molecular marker for the detection of shortened introgressed segment carrying the stem rust resistance gene Sr22 in common wheat. Periyannan et al., Theor Appl Genet. 2011 Jan;122(1):1-7. doi: 10.1007/s00122-010-1417-3	Neg	Neg	Neg	Neg	Neg	Neg	Neg	Neg	Neg	Neg	Neg	Neg	Neg	Neg	Neg	Neg	Neg	Neg	Neg	Neg	Neg	Neg	Neg	Neg	Neg	Neg	Neg	Neg	Neg	Neg	Neg	Neg	Neg	Neg	Neg	Neg	Neg	Neg	Neg	Neg	Neg	Neg	Neg	Neg	Neg	Neg	Neg
Sr24	Barc71	Development of PCR markers for the selection of wheat stem rust resistance genes Sr24 and Sr26 in diverse wheat germplasm. Mago et al., Theoretical and Applied Genetics, 2005, 111:496-504. DOI: 10.1007/s00122-005-2039-z	Neg	Neg	Neg	Neg	Neg	Neg	Neg	Neg	Neg	Neg	Neg	Neg	Pos band present but very faint; other allele also present and strong	Neg	Neg	Neg	Neg	Neg	Neg	Neg	Neg	Neg	Neg	Neg	Pos band present but very faint; other allele also present and strong	Pos	Neg	Neg	Neg	Pos	Neg	Neg	Neg	Neg	Neg	Neg	Neg	Neg	Neg	Neg	Neg	Neg	Neg	Neg	Neg	Neg	Neg
Sr25	Gb	Haplotype diversity of stem rust resistance loci in uncharacterized wheat lines. Yu et al., Molecular Breeding Volume 26, Issue 4, pp 667-680	Neg	Neg	Neg	Neg	Neg	Neg	Neg	Neg	Neg	Neg	Neg	Neg	Neg	Neg	Neg	Neg	Neg	Neg	Neg	Neg	Neg	Neg	Neg	Neg	Neg	Neg	Pos	Pos	Neg	Neg	Neg	Neg	Neg	Neg	Neg	Neg	Pos	Neg	Neg	Neg	Neg	Neg	Neg	Neg	Neg	Neg	Neg
Sr26	Sr26#43+BE518379	Development of PCR markers for the selection of wheat stem rust resistance genes Sr24 and Sr26 in diverse wheat germplasm. Mago et al., Theoretical and Applied Genetics, 2005, 111: 496–504. DOI: 10.1007/s00122-005-2039-z & Diagnostic and co-dominant PCR markers for wheat stem rust resistance genes Sr25 and Sr26. Liu S, Yu L, Singh RP, Jin Y, Sorrells ME, Anderson JA. Theoretical and Applied Genet…	Neg	Neg	Neg	Neg	Neg	Neg	Neg	Neg	Neg	Neg	Neg	Neg	Neg	Neg	Neg	Neg	Neg	Neg	Neg	Neg	Neg	Neg	Neg	Neg	Neg	Neg	Neg	Neg	Neg	Neg	Neg	Neg	Neg	Neg	Neg	Neg	Neg	Neg	Neg	Neg	Neg	Neg	Neg	Neg	Neg	Neg	Neg
Sr28	KASP SNP marker	Michael Pumphrey's lab at Washington State University	Neg	Neg	Neg	Neg	Pos	Neg	Neg	Neg	Neg	Neg	Neg	Neg	Neg	Neg	Neg	Neg	Neg	Neg	Neg	Neg	Neg	Neg	Neg	Neg	Neg	Neg	Neg	Neg	Neg	Neg	Neg	Neg	Neg	Neg	Neg	Neg	Neg	Neg	Neg	Neg	Neg	Neg	Neg	Neg	Neg	Neg	Neg
Sr28	wmc332	Characterization of Sr9h, a wheat stem rust resistance allele effective to Ug99. Rouse MN, et al. Theoretical and Applied Genetics, 2014, 127:1681-1688	Pos	Neg	Neg	Pos	Neg	Neg	Neg	Neg	Neg	Pos	Pos	Pos	Neg	Pos	Neg	Neg	Neg	Neg	Neg	Neg	Neg	Neg	Neg	Neg	Neg	Neg	Neg	Neg	Neg	Neg	Neg	Neg	Neg	Neg	Neg	Neg	Neg	Neg	Neg	Neg	Neg	Neg	Neg	Neg	Neg	Neg	Neg
Sr32	csCr32#1	Development of wheat–Aegilops speltoides recombinants and simple PCR-based markers for Sr32 and a new stem rust resistance gene on the 2S#1 chromosome. Mago et al., Theoretical and Applied Genetics, 2013, 126:2943-2955. DOI: 10.1007/s00122-013-2184-8	Inconclusive	Inconclusive	Inconclusive	Inconclusive	Inconclusive	Inconclusive	Inconclusive	Inconclusive	Inconclusive	Inconclusive	Inconclusive	Inconclusive	Inconclusive	Inconclusive	Inconclusive	Inconclusive	Inconclusive	Inconclusive	Inconclusive	Inconclusive	Inconclusive	Inconclusive	Inconclusive	Inconclusive	Inconclusive	Inconclusive	Inconclusive	Inconclusive	Inconclusive	Inconclusive	Inconclusive	Inconclusive	Inconclusive	Inconclusive	Inconclusive	Inconclusive	Inconclusive	Inconclusive	Inconclusive	Inconclusive	Inconclusive	Inconclusive	Inconclusive	Inconclusive	Inconclusive	Inconclusive	Inconclusive
Sr32	csCr32#2		Inconclusive	Inconclusive	Inconclusive	Inconclusive	Inconclusive	Inconclusive	Inconclusive	Inconclusive	Inconclusive	Inconclusive	Inconclusive	Inconclusive	Inconclusive	Inconclusive	Inconclusive	Inconclusive	Inconclusive	Inconclusive	Inconclusive	Inconclusive	Inconclusive	Inconclusive	Inconclusive	Inconclusive	Inconclusive	Inconclusive	Inconclusive	Inconclusive	Inconclusive	Inconclusive	Inconclusive	Inconclusive	Inconclusive	Inconclusive	Inconclusive	Inconclusive	Inconclusive	Inconclusive	Inconclusive	Inconclusive	Inconclusive	Inconclusive	Inconclusive	Inconclusive	Inconclusive	Inconclusive	Inconclusive
Sr35	cfa2170	Genetic maps of stem rust resistance gene Sr35 in diploid and hexaploid wheat. Zhang et al., Crop Science, 2010, 50: 2464-2474. DOI:10.2135/cropsci2010.04.0202	Neg	Neg	Neg	Neg	Neg	Neg	Neg	Neg	Neg	Neg	Neg	Neg	Neg	Neg	Neg	Neg	Neg	Neg	Neg	Neg	Neg	Neg	Neg	Neg	Neg	Neg	Neg	Neg	Neg	Neg	Neg	Neg	Neg	Neg	Neg	Neg	Neg	Neg	Neg	Neg	Neg	Neg	Neg	Neg	Neg	Neg	Neg
Sr36	wMAS000015	Marker developed by CerealsDB UK: http://maswheat.ucdavis.edu/protocols/Sr36/index.htm	Neg	Neg	Neg	Neg	Neg	Neg	Neg	Neg	Neg	Neg	Neg	Neg	Neg	Neg	Neg	Neg	Neg	Neg	Neg	Neg	Neg	Neg	Neg	Neg	Neg	Neg	Neg	Neg	Neg	Neg	Neg	Neg	Neg	Neg	Neg	Neg	Neg	Neg	Neg	Neg	Neg	Neg	Neg	Neg	Neg	Neg	Neg
Sr42/SrCad	cfd49	Somers DJ, Isaac P, Edwards K: A high-density microsatellite consensus map for bread wheat (Triticum aestivum L.). Theor Appl Genet 2004, 109(6):1105-1114.	Neg	Neg	Neg	Neg	Pos	Pos	Neg	Pos	Neg	Neg	Neg	Neg	Neg	Neg	Neg	Pos	Neg	Neg	Pos	Pos	Neg	Neg	Neg	Neg	Neg	Neg	Neg	Neg	Neg	Neg	Neg	Neg	Neg	Neg	Neg	Neg	Neg	Neg	Neg	Pos	Pos	Neg	Neg	Neg	Neg	Neg	Pos
	KASP SNP marker	Gao et al., unpublished -- paper is being reviewed. Gao is affiliated with University of Minnesota	Neg	--	Neg	Neg	Neg	Pos	Neg	Pos	Neg	Neg	Neg	Neg	Neg	Neg	Neg	Pos	Neg	Neg	Pos	Pos	--	--	--	--	Pos	Neg	Neg	Neg	Neg	Neg	--	Pos	Neg	Neg	Neg	Pos	Pos	--	Neg	Pos	Pos	Neg	Pos	Neg	--	Neg	Neg
Sr57 (Sr57/Lr34/Yr18/Pm38)	csLV34	Lagudah ES, Krattinger SG, Herrera-Foessel S, Singh RP, Huerta-Espino J, Spielmeyer W, Brown-Guedira G, Selter LL, Keller B. 2009. Gene-specific markers for the wheat gene Lr34/Yr18/Pm38 which confers resistance to multiple fungal pathogens. Theor. Appl. Genet. 119:889-898.	Pos	Pos	Neg	Neg	Neg	Neg	Pos	Neg	Neg	Pos	Pos	Pos	Pos	Het	Neg	Neg	Pos	Pos	Neg	Neg	Pos	Pos	Het	Neg	Neg	Pos	Neg	Neg	Pos	Het	Pos	Pos	Neg	Neg	Pos	Pos	Neg	Het	Pos	Neg	Pos	Neg	Neg	Het	Pos	Neg	Pos
Note:
1)	'Pos' means that the marker amplified the expected band size for presence of the gene. 'Neg' means the the opposite.
2)	'--' indicates no amplification was seen in these lines
3)	Sr32 results are listed as inconclusive because they amplified positive bands in University of Minnesota's wheat lines which do not have Sr32 in their pedigrees.
4)	Not all markers are diagnostic, and not all markers have been tested on a diverse panel such as ours. Hence, the results must be interpreted with caution.
[truncated: 203 more columns]
